# Supplementary material for: Systems Pharmacology of the NGF Signaling Through p75 and TrkA Receptors
Source: CPT Pharmacometrics Syst Pharmacol. 2014 Dec 3;3(12):e150–. doi: 10.1038/psp.2014.48 (PMC4288001; doi:10.1038/psp.2014.48)
Supplement: Supplementary Information [file psp201448x1.zip]

Archive with 7 entries (7 files):
- PSP-2014-0062-s07.zip
- PSP-2014-0062-s08.zip
- PSP-2014-0062-s02.pdf
- PSP-2014-0062-s03.pdf
- PSP-2014-0062-s04.pdf
- PSP-2014-0062-s05.pdf
- PSP-2014-0062-s06.bib
