# Supplementary material for: Systems Pharmacology of the NGF Signaling Through p75 and TrkA Receptors
Source: CPT Pharmacometrics Syst Pharmacol. 2014 Dec 3;3(12):e150–. doi: 10.1038/psp.2014.48 (PMC4288001; doi:10.1038/psp.2014.48)
Supplement: Supplementary Information [file psp201448x1.zip › PSP-2014-0062-s06.bib]

%% Created using Papers on Sat, 05 Jul 2014.
%% http://papersapp.com/papers/

@article{Jayanthi:2009fl,
author = {Jayanthi, S. and Del Vecchio, D.},
title = {{On the compromise between retroactivity attenuation and noise amplification in gene regulatory networks}},
journal = {Proc of 48 IEEE CDC},
year = {2009},
pages = {4565--4571}
}

@article{Cheong:2011jp,
author = {Cheong, Raymond and Rhee, Alex and Wang, Chiaochun Joanne and Nemenman, Ilya and Levchenko, Andre},
title = {{Information transduction capacity of noisy biochemical signaling networks.}},
journal = {Science},
year = {2011},
volume = {334},
number = {6054},
pages = {354--358},
month = oct
}

@article{Tao:2005df,
author = {Tao, Yi and Jia, Yuting and Dewey, T Gregory},
title = {{Stochastic fluctuations in gene expression far from equilibrium: Omega expansion and linear noise approximation.}},
journal = {J Chem Phys},
year = {2005},
volume = {122},
number = {12},
pages = {124108},
month = mar
}

@article{Jullien:2002bb,
author = {Jullien, J{\'e}r{\^o}me and Guili, Vincent and Reichardt, Louis F and Rudkin, Brian B},
title = {{Molecular kinetics of nerve growth factor receptor trafficking and activation.}},
journal = {J Biol Chem},
year = {2002},
volume = {277},
number = {41},
pages = {38700--38708},
month = oct
}

@article{Won:2012kp,
author = {Won, J K and Yang, H W and Shin, S Y and Lee, J H and Heo, W D and Cho, K H},
title = {{The crossregulation between ERK and PI3K signaling pathways determines the tumoricidal efficacy of MEK inhibitor}},
journal = {Journal of Molecular Cell Biology},
year = {2012},
volume = {4},
number = {3},
pages = {153--163},
month = may
}

@article{Cheong:2008ck,
author = {Cheong, Raymond and Hoffmann, Alexander and Levchenko, Andre},
title = {{Understanding NF-$\kappa$B signaling via mathematical modeling}},
journal = {Mol Syst Biol},
year = {2008},
volume = {4},
month = may
}

@article{Razani:2010iw,
author = {Razani, Bahram and Cheng, Genhong},
title = {{NF-{kappa}B: Much Learned, Much to Learn}},
journal = {Science Signaling},
year = {2010},
volume = {3},
number = {138},
pages = {pe29},
month = sep
}

@article{Lipniacki:2006cp,
author = {Lipniacki, Tomasz and Paszek, Pawel and Brasier, Allan R and Luxon, Bruce A and Kimmel, Marek},
title = {{Stochastic Regulation in Early Immune Response}},
journal = {Biophys J},
year = {2006},
volume = {90},
number = {3},
pages = {725--742},
month = feb
}

@article{Lipniacki:ww,
author = {Lipniacki, T and Paszek, P and Brasier, A R},
title = {{Stochastic gene expression. NF-kappaB model}},
journal = {ippt.pan.pl
}
}

@article{Lipniacki:2004hk,
author = {Lipniacki, Tomasz and Paszek, Pawel and Brasier, A R Allan R and Luxon, Bruce and Kimmel, Marek},
title = {{Mathematical model of NF-kappaB regulatory module.}},
journal = {J Theor Biol},
year = {2004},
volume = {228},
number = {2},
pages = {195--215},
month = may
}

@article{Elliott:1998cq,
author = {Elliott, T and Shadbolt, N R},
title = {{Competition for Neurotrophic Factors: Mathematical Analysis}},
journal = {Neural computation},
year = {1998},
volume = {10},
number = {8},
pages = {1939--1981},
month = nov
}

@article{Kumar:2012fm,
author = {Kumar, Vinayak and Mahal},
title = {{NGF {\&}ndash; the TrkA to successful pain treatment}},
journal = {JPR},
year = {2012},
volume = {5},
pages = {279--287},
month = aug
}

@article{Reinecke:2007vu,
author = {Reinecke, I and Deuflhard, P},
title = {{ScienceDirect.com - Journal of Theoretical Biology - A complex mathematical model of the human menstrual cycle}},
journal = {J Theor Biol},
year = {2007}
}

@article{Selgrade:2009ht,
author = {Selgrade, J F and Harris, L A and Pasteur, R D},
title = {{A model for hormonal control of the menstrual cycle: Structural consistency but sensitivity with regard to data}},
journal = {J Theor Biol},
year = {2009},
volume = {260},
number = {4},
pages = {572--580},
month = oct
}

@article{Roblitz:2012tt,
author = {R{\"o}blitz, Susanna and St{\"o}tzel, Claudia and Deuflhard, Peter and Jones, Hannah M and Azulay, David-Olivier and van der Graaf, Piet and Martin, Steven W},
title = {{A mathematical model of the human menstrual cycle for the administration of GnRH analogues}},
year = {2012},
month = jan
}

@article{Zorbas:2011iu,
author = {Zorbas, Mark and Hurst, Susan and Shelton, David and Evans, Mark and Finco, Deborah and Butt, Mark},
title = {{A multiple-dose toxicity study of tanezumab in cynomolgus monkeys}},
journal = {Regulatory Toxicology and Pharmacology},
year = {2011},
volume = {59},
number = {2},
pages = {334--342},
month = mar
}

@article{Lane:2010iv,
author = {Lane, Nancy E and Schnitzer, Thomas J and Birbara, Charles A and Mokhtarani, Masoud and Shelton, David L and Smith, Mike D and Brown, Mark T},
title = {{Tanezumab for the Treatment of Pain from Osteoarthritis of the Knee}},
journal = {N Engl J Med},
year = {2010},
volume = {363},
number = {16},
pages = {1521--1531},
month = oct
}

@article{Abdiche:2008gz,
author = {Abdiche, Yasmina Noubia and Malashock, Dan Stephen and Pons, Jaume},
title = {{Probing the binding mechanism and affinity of tanezumab, a recombinant humanized anti-NGF monoclonal antibody, using a repertoire of biosensors.}},
journal = {Protein Sci},
year = {2008},
volume = {17},
number = {8},
pages = {1326--1335},
month = aug
}

@article{Schecterson:2010ec,
author = {Schecterson, Leslayann C and Bothwell, Mark},
title = {{Neurotrophin receptors: Old friends with new partners.}},
journal = {Dev Neurobiol},
year = {2010},
volume = {70},
number = {5},
pages = {332--338},
month = apr
}

@article{Csete:2002us,
author = {Csete, M and Doyle, J},
title = {{Reverse Engineering of Biological Complexity}},
journal = {Science},
year = {2002},
annote = {Compares engineering complex systems to biological complex systems. Lots about robustness.}
}

@article{Sisson:2007il,
author = {Sisson, S A and Fan, Y and Tanaka, Mark M},
title = {{Sequential {M}onte {C}arlo without likelihoods}},
journal = {Proc Natl Acad Sci USA},
year = {2007},
volume = {104},
number = {6},
pages = {1760--1765},
month = feb
}

@article{Moral:2006wl,
author = {Moral, P {Del and Doucet, A and Jasra, A},
title = {{Sequential {M}onte {C}arlo samplers}},
journal = {J. Royal Statist. Soc. B},
year = {2006}
}

@article{Marjoram:2003fn,
author = {Marjoram, P and Molitor, J and Plagnol, V and Tavare, S},
title = {{Markov chain {M}onte {C}arlo without likelihoods}},
journal = {Proc Natl Acad Sci USA},
year = {2003},
volume = {100},
number = {26},
pages = {15324--15328},
month = dec
}

@article{Lavine:1999vl,
author = {Lavine, M and Schervish, M},
title = {{Bayes Factors: What They Are and What They Are Not}},
journal = {The American Statistician},
year = {1999}
}

@article{Moles:2003dl,
author = {Moles, CG and Mendes, P and Banga, JR},
title = {{Parameter estimation in biochemical pathways: a comparison of global optimization methods}},
journal = {Genome Res},
year = {2003},
volume = {13},
number = {11},
pages = {2467--2474},
month = oct,
annote = {page: 2469
The most competitive representatives of EC methods: 
- DE (Differential Evolution)
- uES (unconstrained Evolution Strategy)
- SRES (Evolution Strategy using Stochastic Ranking)
- CMA-ES (covariance matrix adapration)}
}

@article{Anonymous:i9Z5b6f1,
title = {{An introduction to rggobi}},
year = {2006},
month = dec
}

@article{Elowitz:2000gg,
author = {Elowitz, M B and Leibler, S},
title = {{A synthetic oscillatory network of transcriptional regulators}},
journal = {Nature},
year = {2000},
volume = {403},
number = {6767},
pages = {335--338},
month = jan
}

@article{Anonymous:cI4pCLan,
title = {{SloppyCell User Documentation}},
year = {2007},
month = oct
}

@article{Anonymous:h-H2WbtA,
title = {{Guide to NumPy}},
year = {2007},
month = feb
}

@article{Lloyd:2004ky,
author = {Lloyd, Louise J and Jones, Susan E and Jovanovic, Goran and Gyaneshwar, Prasad and Rolfe, Matthew D and Thompson, Arthur and Hinton, Jay C and Buck, Martin},
title = {{Identification of a new member of the phage shock protein response in Escherichia coli, the phage shock protein G (PspG).}},
journal = {J Biol Chem},
year = {2004},
volume = {279},
number = {53},
pages = {55707--55714},
month = dec
}

@article{Model:1997ux,
author = {Model, P and Jovanovic, G and Dworkin, J},
title = {{The {E}scherichia coli phage-shock-protein (psp) operon}},
journal = {Mol Microbiol},
year = {1997},
volume = {24},
number = {2},
pages = {255--261},
month = mar
}

@article{Jovanovic:2006hi,
author = {Jovanovic, Goran and Lloyd, Louise J and Stumpf, Michael P H and Mayhew, Antony J and Buck, Martin},
title = {{Induction and function of the phage shock protein extracytoplasmic stress response in Escherichia coli.}},
journal = {J Biol Chem},
year = {2006},
volume = {281},
number = {30},
pages = {21147--21161},
month = jul
}

@article{Darwin:2005kz,
author = {Darwin, AJ},
title = {{The phage-shock-protein response}},
journal = {Mol Microbiol},
year = {2005},
volume = {57},
number = {3},
pages = {621--628},
month = jul,
annote = {
PspA is the most abundant Psp protein upon induc- 
tion and has widely been assumed to be an effector of the 
system (Model <i>et al</i>., 1997)
}
}

@article{Srivastava:2001wh,
author = {Srivastava, R and Peterson, M S and Bentley, W E},
title = {{Stochastic kinetic analysis of the {E}scherichia coli stress circuit using sigma(32)-targeted antisense}},
journal = {Biotechnol Bioeng},
year = {2001},
volume = {75},
number = {1},
pages = {120--129},
month = oct
}

@article{Semsey:2007ew,
author = {Semsey, S and Krishna, S and Sneppen, K and Adhya, S},
title = {{Signal integration in the galactose network of {E}scherichia coli}},
journal = {Mol Microbiol},
year = {2007},
volume = {65},
number = {2},
pages = {465--476},
month = jun
}

@article{Georgellis:2001jm,
author = {Georgellis, D and Kwon, O and Lin, E C},
title = {{Quinones as the redox signal for the arc two-component system of bacteria}},
journal = {Science},
year = {2001},
volume = {292},
number = {5525},
pages = {2314--2316},
month = jun,
annote = {The major quinones---ubiquinone-8 (Q 
8), 
menaquinone-8 (MK 
8), and demethylmena- 
quinone (DMK 
8)---are membrane-associated 
electron carriers that function as adapters be- 
tween various electron-donating and elec- 
tron-accepting enzyme complexes (21, 22) 
and were therefore assessed as possible direct 
signals for ArcB. When the soluble analogs 
ubiquinone-0 (Q 
0) or menadione (MK3) were 
incubated in the presence of [􏰉-32P]adenosine 
triphosphate (ATP) and purified ArcB78-778 
[a truncated sensor kinase lacking the NH 
2- 
terminal transmembrane domain (10)], auto- 
phosphorylation of the protein (23) was in- 
hibited (Fig. 1, A and B).}
}

@article{Malpica:2004da,
author = {Malpica, R and Franco, B and Rodriguez, C and Kwon, O and Georgellis, D},
title = {{Identification of a quinone-sensitive redox switch in the {A}rc{B} sensor kinase}},
journal = {Proc Natl Acad Sci USA},
year = {2004},
volume = {101},
number = {36},
pages = {13318--13323},
month = sep
}

@article{Jovanovic:8opxJOue,
author = {Jovanovic, G},
title = {{PspA-F- 2007 final}},
year = {2007},
month = jan
}

@article{Swameye:2003if,
author = {Swameye, I and Muller, T G and Timmer, J and Sandra, O and Klingmuller, U},
title = {{Identification of nucleocytoplasmic cycling as a remote sensor in cellular signaling by databased modeling}},
journal = {Proc Natl Acad Sci USA},
year = {2003},
volume = {100},
number = {3},
pages = {1028--1033},
month = feb,
annote = {parameter estimation: Gauss-Newton type for optimization???}
}

@article{Zi:2006iz,
author = {Zi, Z and Klipp, E},
title = {{{SBML}-{PET}: a {S}ystems {B}iology {M}arkup {L}anguage-based parameter estimation tool}},
journal = {Bioinformatics},
year = {2006},
volume = {22},
number = {21},
pages = {2704--2705},
month = oct
}

@article{Jasra:2007ta,
author = {Jasra, A and Stephens, D and Holmes, C},
title = {{On population-based simulation for static inference}},
journal = {Statistics and Computing},
year = {2007}
}

@article{Muller:2004ts,
author = {Muller, T G and Faller, D and Timmer, J and Swameye, I and Sandra, O and Klingm{\"u}ller, U},
title = {{Tests for cycling in a signalling pathway}},
journal = {Journal of the Royal Statistical Society Series C},
year = {2004},
volume = {53},
number = {4},
pages = {557},
month = nov
}

@article{Hoops:2006wp,
author = {Hoops, S and Sahle, S and Gauges, R and Lee, C and Pahle, J and et al},
title = {{{COPASI}--a {CO}mplex {PA}thway {SI}mulator}},
journal = {Bioinformatics},
year = {2006}
}

@article{Puchalka:2004vl,
author = {Puchalka, J and Kierzek, A},
title = {{Bridging the Gap between Stochastic and Deterministic Regimes in the Kinetic Simulations of the Biochemical Reaction Networks }},
journal = {Biophys J},
year = {2004}
}

@article{Crampin:2004tx,
author = {Crampin, E and McSharry, P and Schnell, S},
title = {{Extracting Biochemical Reaction Kinetics from Time Series Data}},
journal = {Knowledge-Based Intelligent Information {\&} Engineering {\ldots}},
year = {2004}
}

@article{Crampin:2004wt,
author = {Crampin, E and Schnell, S and McSharry, P},
title = {{Mathematical and computational techniques to deduce complex biochemical reaction mechanisms}},
journal = {Progress in Biophysics {\&} Molecular Biology},
year = {2004}
}

@article{Sugimoto:2005ug,
author = {Sugimoto, M and Kikuchi, S and Tomita, M},
title = {{Reverse engineering of biochemical equations from time-course data by means of genetic programming}},
journal = {BioSystems},
year = {2005}
}

@article{Golightly:2005uu,
author = {Golightly, A and Wilkinson, D},
title = {{Bayesian inference for stochastic kinetic models using a diffusion approximation}},
journal = {Biometrics},
year = {2005}
}

@article{Reinker:2006vx,
author = {Reinker, S and Altman, R and Timmer, J},
title = {{Parameter estimation in stochastic biochemical reactions}},
journal = {IEE Proc.-Syst. Biol},
year = {2006}
}

@article{Feng:2004ur,
author = {Feng, X and Rabitz, H},
title = {{Optimal Identification of Biochemical Reaction Networks}},
journal = {Biophys J},
year = {2004}
}

@article{RodriguezFernandez:2006ue,
author = {Rodriguez-Fernandez, M and Mendes, P and Banga, J},
title = {{A hybrid approach for efficient and robust parameter estimation in biochemical pathways}},
journal = {BioSystems},
year = {2006},
volume = {83},
pages = {248--265},
annote = {Although in the remaining of 
this paper we will consider the above formulation, it 
should be noted that the parameter estimation method- 
ology presented below can be extended to cover other 
model types (e.g. difference equations, stochastic differ- 
ential equations, etc.) although these cases will not be 
treated explicitly here. 

 Cost functions that have been shown to 
work well in practice include (Ljung, 1999): 
* Bayesian estimator; 
* maximum likelihood estimator; 
* (weighted) least squares estimator. 

These methods are listed in decreasing order of the 
amount of information than has to be provided by the 
user, or equivalently, in increasing order of the number 
of a priori assumptions already included in the criterion. 
For the most complicated case of Bayesian estimation, 
the probability distribution of the parameters and the 
conditional probability distribution of the measurements 
for given parameter values have to be parameterized, 
whereas the simplest case of least squares estimation 
can be performed without any extrinsic information. 
Weighted least squares and least squares estimation are 
special cases of the maximum likelihood method in 
which the measurement errors are assumed to be uncor- 
related and normally distributed with zero mean and 
constant variance. 

Roughly speaking, existing methods for parameter 
estimation in dynamic systems can be classified in two 
main groups (Schittkowski, 2002): 
* Initial value methods (or single shooting):
* Multiple shooting (Bock, 1983; Timmer, 1998):

When the traditional L--M or G--N methods are used, 
it is sometimes argued that, in order to avoid conver- 
gence to local solutions, multiple runs (from, e.g. random 
guesses inside the parameter space) should be carried 
out, subsequently identifying the best solution attained 
as the global one. This is equivalent to the so-called plain 
multi-start approach in global optimisation, which has 
been shown to fail even in relatively simple cases.

 As an 
illustrative case study, Moles et al. (2003b) have also 
shown that, for a synthetic benchmark problem based 
on a three-step biochemical pathway, ES were the only 
methods to arrive to the correct set of parameters.

First, an ES method is used to locate a solution in the vicinity of the global one and, second, a fast local method 
is used to refine such solution until a pre-specified toler- 
ance is met.

Identifiability!!
 In other words, a large condition number 
of the FIM means lack of practical identifiabil- 
ity. 


}
}

@article{Cho:2003ub,
author = {Cho, K and Wolkenhauer, O},
title = {{Analysis and modelling of signal transduction pathways in systems biology}},
journal = {Biochem. Soc. Trans},
year = {2003},
volume = {31},
pages = {1503--1509}
}

@article{Ramsey:2005tm,
author = {Ramsey, S and Orrell, D and Bolouri, H},
title = {{Dizzy: stochastic simulation of large-scale genetic regulatory networks}},
journal = {J. Bioinf. Comp. Biol},
year = {2005}
}

@article{LeNovere:2001ug,
author = {Le Nov{\`e}re, N and Shimizu, T},
title = {{{STOCHSIM}: modelling of stochastic biomolecular processes}},
journal = {Bioinformatics},
year = {2001}
}

@article{Dochain:2003ts,
author = {Dochain, D},
title = {{State and parameter estimation in chemical and biochemical processes: a tutorial}},
journal = {Journal of Process Control},
year = {2003}
}

@article{Ji:2006wy,
author = {Ji, X and Xu, Y},
title = {{lib{SRES}: a {C} library for stochastic ranking evolution strategy for parameter estimation}},
journal = {Bioinformatics},
year = {2006},
volume = {22},
pages = {124--126},
annote = {
According to a few 
comparative studies (Banga et al., 2003a, b; Moles et al., 2003), with 
a non-linear biochemical dynamic model taken as a benchmark, the 
stochastic ranking evolution strategy (SRES) (Runarsson and Yao, 
2000, 2005) was able to solve the benchmark problem successfully 
and showed better performance than other methods, which indicated 
that SRES might be the most competitive optimization method 
for estimation of parameters in a biochemical pathway. Here we 
contribute a C library `libSRES' that implements SRES. }
}

@article{Screen:2002wt,
author = {Screen, P and Kierzek, A},
title = {{{STOCKS}: {STOC}hastic {K}inetic {S}imulations of biochemical systems with {G}illespie algorithm}},
journal = {Bioinformatics},
year = {2002}
}

@article{Schmidt:2006vu,
author = {Schmidt, H and Jirstrand, M},
title = {{Systems {B}iology {T}oolbox for {MATLAB}: a computational platform for research in systems biology}},
journal = {Bioinformatics},
year = {2006}
}

@article{Boys:2004vu,
author = {Boys, R and Wilkinson, D and Kirkwood, T},
title = {{Bayesian inference for a discretely observed stochastic kinetic model}},
journal = {Statistics Preprint STA04},
year = {2004}
}

@article{Gadkar:2005th,
author = {Gadkar, K and Gunawan, R and Doyle III, F},
title = {{Iterative approach to model identification of biological networks}},
journal = {BMC Bioinformatics},
year = {2005}
}

@article{Nachman:2004kr,
author = {Nachman, I and Regev, A and Friedman, N},
title = {{Inferring quantitative models of regulatory networks from expression data}},
journal = {Bioinformatics},
year = {2004},
volume = {20 Suppl 1},
pages = {i248--56},
month = aug
}

@article{Timmer:2004ud,
author = {Timmer, J and Muller, TG},
title = {{Modeling the nonlinear dynamics of cellular signal transduction}},
journal = {Int J Bifurcat Chaos},
year = {2004},
volume = {14},
pages = {2069--2079}
}

@article{Horbelt:2002wr,
author = {Horbelt, W and Timmer, J and Voss, HU},
title = {{Parameter estimation in nonlinear delayed feedback systems from noisy data}},
journal = {Phys Lett A},
year = {2002},
volume = {299},
pages = {513--521}
}

@article{Battogtokh:2002di,
author = {Battogtokh, D and Asch, D K and Case, M E and Arnold, J and Schuttler, H-B},
title = {{An ensemble method for identifying regulatory circuits with special reference to the qa gene cluster of {N}eurospora crassa}},
journal = {Proc Natl Acad Sci USA},
year = {2002},
volume = {99},
number = {26},
pages = {16904--16909},
month = dec
}

@article{Kirkpatrick:1983kv,
author = {Kirkpatrick and Gelatt and Vecchi},
title = {{Optimization by Simulated Annealing}},
journal = {Science},
year = {1983},
volume = {220},
number = {4598},
pages = {671--680},
month = may
}

@article{Mendes:1998uv,
author = {Mendes, P and Kell, D},
title = {{Non-linear optimization of biochemical pathways: applications to metabolic engineering and parameter estimation}},
journal = {Bioinformatics},
year = {1998},
volume = {14},
number = {10},
pages = {869--883}
}

@article{Baker:2005cd,
author = {Baker, CTH and Bocharov, GA and Ford, JM and Lumb, PM and Norton, SJ and Paul, CAH and Junt, T and Krebs, P and Ludewig, B},
title = {{Computational approaches to parameter estimation and model selection in immunology}},
journal = {J Comput Appl Math},
year = {2005},
volume = {184},
pages = {50--76},
annote = {There are (information-theoretic) criteria, such 
as the Akaike, Schwarz, and Takeuchi information criteria8 and generalizations related to informational 
complexity of models, which depend not only upon the maximum likelihood estimation bias [1,30,52] 
but incorporate the <i>number of parameters</i> and the <i>number of observations</i> in a quantitative evaluation 
of different models.

􏰚 
The advice quoted by Burnham and 
Anderson [30] is that (2.8a) is satisfactory if n {\&}gt; 40(L 
1), otherwise (2.8b) is preferred by these 
authors.

A number of approaches exist to characterize the confidence in the best-fit parameter estimates, of 
which we name only three major ones: (a) the variance--covariance matrix based technique [21, Chapter 
7] (which requires that the objective function be `small'), (b) the profile-likelihood-based method [53], 
and (c) the bootstrap methods [34] (whose validity has been challenged from a probabilistic aspect [57]).}
}

@article{Runarsson:2000wd,
author = {Runarsson, TP and Yao, X},
title = {{Stochastic ranking for constrained evolutionary optimization}},
journal = {Ieee T Evolut Comput},
year = {2000},
volume = {4},
pages = {284--294}
}

@article{Timmer:2000ug,
author = {Timmer, J and Horbelt, W and Bunner, M and Meucci, R and Cioni, M},
title = {{Estimating Parameters in Differential Equations with Application to Laser Data}},
journal = {Stochaos: Stochastic and Chaotic Dynamics in the Lakes},
year = {2000}
}

@article{Waterfall:2006wp,
author = {Waterfall, Joshua J and Casey, Fergal P and Gutenkunst, Ryan N and Brown, Kevin S and Myers, Christopher R and Brouwer, Piet W and Elser, Veit and Sethna, James P},
title = {{Sloppy-model universality class and the Vandermonde matrix.}},
journal = {Phys Rev Lett},
year = {2006},
volume = {97},
number = {15},
pages = {150601},
month = oct
}

@article{Casey:2007tf,
author = {Casey, F P and Baird, D and Feng, Q and Gutenkunst, R N and Waterfall, J J and Myers, C R and Brown, K S and Cerione, R A and Sethna, J P},
title = {{Optimal experimental design in an epidermal growth factor receptor signalling and down-regulation model}},
journal = {IET Syst Biol},
year = {2007},
volume = {1},
number = {3},
pages = {190--202},
month = apr
}

@article{Brown:2004kt,
author = {Brown, K S and Hill, C C and Calero, G A and Myers, C R and Lee, K H and Sethna, J P and Cerione, R A},
title = {{The statistical mechanics of complex signaling networks: nerve growth factor signaling}},
journal = {Physical biology},
year = {2004},
volume = {1},
number = {3-4},
pages = {184--195},
month = nov,
annote = {We start all Monte Carlo runs at the best fit parameters, 
}
}

@article{Brown:2003ta,
author = {Brown, Kevin S and Sethna, James P},
title = {{Statistical mechanical approaches to models with many poorly known parameters.}},
journal = {Physical review E, Statistical, nonlinear, and soft matter physics},
year = {2003},
volume = {68},
number = {2 Pt 1},
pages = {021904},
month = aug
}

@article{Gutenkunst:2007gl,
author = {Gutenkunst, Ryan N and Waterfall, Joshua J and Casey, Fergal P and Brown, Kevin S and Myers, Christopher R and Sethna, James P},
title = {{Universally sloppy parameter sensitivities in systems biology models.}},
journal = {PLoS Comput Biol},
year = {2007},
volume = {3},
number = {10},
pages = {1871--1878},
month = oct
}

@article{Frederiksen:2004vc,
author = {Frederiksen, SL and Jacobsen, KW and Brown, KS and Sethna, JP},
title = {{Bayesian ensemble approach to error estimation of interatomic potentials}},
journal = {Phys Rev Lett},
year = {2004},
volume = {93},
number = {16},
pages = {165501},
month = oct
}

@article{Lee:2006kp,
author = {Lee, DY and Zimmer, R and Lee, SY and Park, S},
title = {{Colored {P}etri net modeling and simulation of signal transduction pathways}},
journal = {Metab Eng},
year = {2006},
volume = {8},
number = {2},
pages = {112--122},
month = feb
}

@article{Li:2007uo,
author = {Li, C and Ge, QW and Nakata, M and Matsuno, H and Miyano, S},
title = {{Modelling and simulation of signal transductions in an apoptosis pathway by using timed {P}etri nets}},
journal = {J Biosci},
year = {2007},
volume = {32},
number = {1},
pages = {113--127}
}

@article{Chaouiya:2007ji,
author = {Chaouiya, C},
title = {{Petri net modelling of biological networks}},
journal = {Brief Bioinformatics},
year = {2007},
volume = {8},
number = {4},
pages = {210--219},
month = jun
}

@article{Li:2006ww,
author = {Li, C and Suzuki, S and Ge, QW and Nakata, M and Matsuno, H and Miyano, S},
title = {{Structural modeling and analysis of signaling pathways based on {P}etri nets}},
journal = {Journal of bioinformatics and computational biology},
year = {2006},
volume = {4},
number = {5},
pages = {1119--1140},
month = sep
}

@article{Peleg:2005jd,
author = {Peleg, M and Rubin, D and Altman, RB},
title = {{Using {P}etri net tools to study properties and dynamics of biological systems}},
journal = {Journal of the American Medical Informatics Association : JAMIA},
year = {2005},
volume = {12},
number = {2},
pages = {181--199}
}

@article{Mayo:2005in,
author = {Mayo, M},
title = {{Learning {P}etri net models of non-linear gene interactions}},
journal = {BioSystems},
year = {2005},
volume = {82},
number = {1},
pages = {74--82},
month = sep
}

@article{TakaiIgarashi:2005um,
author = {Takai-Igarashi, T},
title = {{Ontology based standardization of {P}etri net modeling for signaling pathways}},
journal = {In Silico Biol (Gedrukt)},
year = {2005},
volume = {5},
number = {5-6},
pages = {529--536}
}

@article{Simao:2005dr,
author = {Sim{\~a}o, E and Remy, E and Thieffry, D and Chaouiya, C},
title = {{Qualitative modelling of regulated metabolic pathways: application to the tryptophan biosynthesis in {E}. coli}},
journal = {Bioinformatics},
year = {2005},
volume = {21 Suppl 2},
pages = {ii190--6},
month = aug
}

@article{Hardy:2004wi,
author = {Hardy, S and Robillard, P},
title = {{Modeling and simulation of molecular biology systems using {P}etri nets: modeling goals of various approaches}},
journal = {Journal of bioinformatics and computational biology},
year = {2004},
volume = {2},
number = {4},
pages = {595--613},
month = nov
}

@article{Doi:2004tk,
author = {Doi, A and Fujita, S and Matsuno, H and Nagasaki, M and Miyano, S},
title = {{Constructing biological pathway models with hybrid functional {P}etri nets}},
journal = {In Silico Biol (Gedrukt)},
year = {2004},
volume = {4},
number = {3},
pages = {271--291}
}

@article{Heiner:2004ez,
author = {Heiner, M and Koch, I and Will, J},
title = {{Model validation of biological pathways using {P}etri nets - demonstrated for apoptosis}},
journal = {BioSystems},
year = {2004},
volume = {75},
pages = {15--28},
month = jun
}

@article{Goss:1998wk,
author = {Goss, P J and Peccoud, J},
title = {{Quantitative modeling of stochastic systems in molecular biology by using stochastic {P}etri nets}},
journal = {Proc Natl Acad Sci USA},
year = {1998},
volume = {95},
number = {12},
pages = {6750--6755},
month = jun
}

@article{Voss:2003wm,
author = {Voss, K and Heiner, M and Koch, I},
title = {{Steady state analysis of metabolic pathways using {P}etri nets}},
journal = {In Silico Biol (Gedrukt)},
year = {2003},
volume = {3},
number = {3},
pages = {367--387}
}

@article{BahiJaber:2003wg,
author = {Bahi-Jaber, N and Pontier, D},
title = {{Modeling transmission of directly transmitted infectious diseases using colored stochastic {P}etri nets}},
journal = {Mathematical biosciences},
year = {2003},
volume = {185},
number = {1},
pages = {1--13},
month = aug
}

@article{Smith:2007wb,
author = {Smith, Joel and Theodoris, C and Davidson, E H},
title = {{A Gene Regulatory Network Subcircuit Drives a Dynamic Pattern of Gene Expression}},
journal = {Science},
year = {2007},
month = nov
}

@article{Marwan:2005ch,
author = {Marwan, W and Sujatha, A and Starostzik, C},
title = {{Reconstructing the regulatory network controlling commitment and sporulation in {P}hysarum polycephalum based on hierarchical {P}etri {N}et modelling and simulation}},
journal = {J Theor Biol},
year = {2005},
volume = {236},
number = {4},
pages = {349--365},
month = oct
}

@article{Steggles:2007dg,
author = {Steggles, LJ and Banks, R and Shaw, O and Wipat, A},
title = {{Qualitatively modelling and analysing genetic regulatory networks: a {P}etri net approach}},
journal = {Bioinformatics},
year = {2007},
volume = {23},
number = {3},
pages = {336--343},
month = jan
}

@article{Shaw:2004bb,
author = {Shaw, O J and Harwood, C and Steggles, L J and Wipat, A},
title = {{{SARGE}: a tool for creation of putative genetic networks}},
journal = {Bioinformatics},
year = {2004},
volume = {20},
number = {18},
pages = {3638--3640},
month = dec
}

@article{Shaw:2006vy,
author = {Shaw, O and Steggles, L and Wipat, A},
title = {{Automatic Parameterisation of Stochastic {P}etri Net Models of Biological Networks}},
journal = {Electron. Notes Theor. Comput. Sci},
year = {2006}
}

@article{Shaw:2004wh,
author = {Shaw, O and Koelmans, A and Steggles, J and Wipat, A},
title = {{Applying {P}etri Nets to Systems Biology Using {XML} Technologies}},
journal = {Technical Report Series CS-TR-827},
year = {2004}
}

@article{Remy:2006ud,
author = {Remy, E and Ruet, P and Mendoza, L and Thieffry, D and Chaouiya, C},
title = {{From Logical Regulatory Graphs to Standard {P}etri Nets: Dynamical Roles and Functionality of Feedback Circuits}},
journal = {Transactions on Computational Systems Biology VII, Lecture Notes in Computer Lecture Notes in Computer Science, Springer},
year = {2006}
}

@article{Matsuno:2006vm,
author = {Matsuno, H and Li, C and Miyano, S},
title = {{Petri Net Based Descriptions for Systematic Understanding of Biological Pathways}},
journal = {IEICE Transactions on Fundamentals of Electronics},
year = {2006}
}

@article{Jensen:uw,
author = {Jensen, K},
title = {{A brief introduction to coloured {P}etri nets}},
journal = {{\ldots} for the Construction and Analysis of Systems}
}

@article{Pinney:2003vs,
author = {Pinney, J and Westhead, D and McConkey, G},
title = {{Petri {N}et representations in systems biology}},
journal = {Biochem. Soc. Trans},
year = {2003}
}

@article{Puliafito:wt,
author = {Puliafito, A and Telek, M and Trivedi, K},
title = {{The evolution of stochastic {P}etri nets}},
journal = {Proc. of World Congress on Systems Simulation},
annote = {Notes

See the page before last for software.
}
}

@article{Murata:1989uu,
author = {Murata, T},
title = {{Petri nets: Properties, analysis and applications}},
journal = {Proceedings of the IEEE},
year = {1989}
}

@article{Balbo:2001ua,
author = {Balbo, G},
title = {{Introduction to stochastic {P}etri nets}},
journal = {Lecture Notes in Computer Science},
year = {2001}
}

@article{Haas:2004vf,
author = {Haas, P},
title = {{Stochastic {P}etri {N}ets for modelling and simulation}},
journal = {Proceedings of the 36th conference on Winter simulation},
year = {2004}
}

@article{Bulashevska:2005bq,
author = {Bulashevska, Svetlana and Eils, Roland},
title = {{Inferring genetic regulatory logic from expression data}},
journal = {Bioinformatics},
year = {2005},
volume = {21},
number = {11},
pages = {2706--2713},
month = may
}

@article{CodettaRaiteri:2005wc,
author = {Codetta-Raiteri, D},
title = {{The Conversion of {D}ynamic {F}ault {T}rees to {S}tochastic {P}etri {N}ets, as a case of Graph Transformation}},
journal = {Electronic Notes in Theoretical Computer Science},
year = {2005}
}

@article{Homeister:vz,
author = {Homeister, F and B{\"a}ck, T},
title = {{Genetic algorithms and evolution strategies: Similarities and differences}},
journal = {Schwefel and Manner [SM91]}
}

@article{Storn:1997ul,
author = {Storn, R and Price, K},
title = {{Differential Evolution -- A Simple and Efficient 
Heuristic for Global Optimization over Continuous Spaces }},
journal = {Journal of Global Optimization},
year = {1997}
}

@article{Hansen:2001ue,
author = {Hansen, N and Ostermeier, A},
title = {{Completely Derandomized Self-Adaptation in Evolution Strategies}},
journal = {Evolutionary Computation},
year = {2001},
annote = {This paper introduces

Hessian + Evolutionary strategy

"In short, the CMA implements a principle component analysis of the previously selected mutation steps to determine the new mutation distribution."
}
}

@article{Hansen:2005wz,
author = {Hansen, N},
title = {{The {CMA} Evolution Strategy: A Tutorial}},
journal = {Vu le},
year = {2005}
}

@article{Fagundes:2007fr,
author = {Fagundes and Ray and Beaumont and Neuenschwander and Salzano and Bonatto and Excoffier},
title = {{Statistical evaluation of alternative models of human evolution}},
journal = {Proc Natl Acad Sci USA},
year = {2007},
month = oct
}

@article{Kim:1996wj,
author = {Kim, T K and Maniatis, T},
title = {{Regulation of interferon-gamma-activated {STAT}1 by the ubiquitin-proteasome pathway}},
journal = {Science},
year = {1996},
volume = {273},
number = {5282},
pages = {1717--1719},
month = sep
}

@article{Koster:1999uj,
author = {K{\"o}ster, M and Hauser, H},
title = {{Dynamic redistribution of {STAT}1 protein in {IFN} signaling visualized by {GFP} fusion proteins}},
journal = {Eur J Biochem},
year = {1999},
volume = {260},
number = {1},
pages = {137--144},
month = jan,
annote = {STAT1-GFP is no longer retained in the nucleus and relocation to the cytoplasm is observed.

Signal transduction through membrane receptors includes a step 
in which a cytoplasmic molecule is translocated to the nucleus. 

Kim and Maniatis [14] concluded that STAT1 is 
degraded within the nucleus by a proteasome-involving process. 
By contrast, Haspel et al. [15] detected a reshuttling of STAT1 
to the cytoplasm in a dephosphorylated state. 

In order to examine signal transduction in vivo, we have 
studied the shuttling of STAT1-GFP fusion protein. By making 
use of inhibitors of translation or phosphorylation as well as tetracycline-regulated expression of the STAT1-GFP, we are 
able to show that STAT1 can shuttle between cytoplasm and 
nucleus.  However, 
restimulation after primary activation by IFN-b with IFN-g 
leads to immediate STAT1-GFP nuclear translocation, indicat- 
ing that the same molecules can be reused for signal trans- 
duction. 
}
}

@article{Klingmuller:1996vg,
author = {Klingmuller, U and Bergelson, S and Hsiao, J G and Lodish, H F},
title = {{Multiple tyrosine residues in the cytosolic domain of the erythropoietin receptor promote activation of {STAT}5}},
journal = {Proc Natl Acad Sci USA},
year = {1996},
volume = {93},
number = {16},
pages = {8324--8328},
month = aug,
annote = {Signaling through the erythropoietin recep- 
tor (EPO-R) is crucial for proliferation, differentiation, and 
survival of erythroid progenitor cells.


Erythropoietin (EPO), a hormone synthesized by the kidney, 
is the primary regulator of mammalian erythropoiesis. Hor- 
mone binding to its cognate receptor is crucial for prolifera- 
tion, differentiation, and survival of erythroid progenitor cells. 
The erythropoietin receptor (EPO-R) (1) belongs to the large 
cytokine receptor superfamily, 

STAT5 was originally isolated as a mammary gland protein 
that becomes phosphorylated upon prolactin stimulation (10). 
In mice, several cytokines including EPO activate two closely 
related isoforms of STAT5, STAT5a, and STAT5b (11). Upon 
phosphorylation, STAT5 either homo- (STAT5a/STAT5a or 
STAT5b/STAT5b) or heterodimerizes (STAT5a/STAT5b) 
and acquires the ability to specifically bind DNA sequences 
that are localized upstream of several early response genes.

}
}

@article{Horvath:2000vs,
author = {Horvath, C M},
title = {{{STAT} proteins and transcriptional responses to extracellular signals}},
journal = {Trends Biochem Sci},
year = {2000},
volume = {25},
number = {10},
pages = {496--502},
month = sep,
annote = { Signal transducer and activator of transcription (STAT) transcription factors 
are implicated in programming gene expression in biological events as di- 
verse as 
- embryonic development, 
- programmed cell death, 
- organogenesis, 
- innate immunity, 
- adaptive immunity and 
- cell growth regulation 
in organisms ranging from slime molds to insects to man.


Following ligand 
binding to the receptor, cytoplasmic tyro- 
sine kinases of the Janus kinase (JAK) 
family (or receptors with intrinsic tyro- 
sine kinases) become activated to phos- 
phorylate the intracellular domains of the 
receptor, providing docking sites for re- 
cruitment of the STAT protein src homol- 
ogy 2 (SH2) phosphotyrosine-binding do- 
mains4.

The receptor-bound STAT itself 
becomes a substrate for the tyrosine 
kinases, and the phosphorylated STATs 
dimerize via intermolecular SH2--phos- 
photyrosine interactions. The dimers are 
translocated to the nucleus where they 
bind to and regulate expression from 
target gene promoters. 

and mice deficient in both STAT5 genes also exhibit defects in hematopoietic development 
including erythropoiesis, granulopoiesis 
and lymphopoiesis.}
}

@article{Darnell:1997vh,
author = {Darnell, J E},
title = {{{STAT}s and gene regulation}},
journal = {Science},
year = {1997},
volume = {277},
number = {5332},
pages = {1630--1635},
month = sep
}

@article{Bigham:2005vz,
author = {Bigham, J and Jin, X and Gamez, D and Phillips, C},
title = {{Hybrid Workflow and Bayesian Networks to Correlate Information in the Protection of Large Scale {\ldots}}},
journal = {Electronic Notes in Theoretical Computer Science},
year = {2005}
}

@article{Kirk:b5o7OR5n,
author = {Kirk, Paul},
title = {{Gaussian Processes for Probabilistic Interpolation}},
year = {2007},
month = nov
}

@article{Looney:2003we,
author = {Looney, C and Liang, L},
title = {{Inference via fuzzy belief {P}etri nets}},
journal = {Tools with Artificial Intelligence},
year = {2003}
}

@article{Chong:2002vm,
author = {Chong, L and Ray, L},
title = {{Whole-istic Biology}},
journal = {Science's STKE},
year = {2002},
volume = {295},
pages = {1661},
annote = {In his view, old-fashioned science ``tried to explain observable phe- 
nomena by reducing them to an interplay of elementary units investigatable independently of each 
other.'' Contemporary science, on the other hand, recognized the importance of ``wholeness,'' de- 
fined as ``problems of organization, phenomena not resolvable into local events, dynamic interac- 
tions manifest in the difference of behavior of parts when isolated or in higher configuration, etc.; 
in short, `systems'of various orders not understandable by investigation of their respective parts in 
isolation.'' And this remains an effective definition of systems biology as practiced today with the 
integration and application of mathematics, engineering, physics, and computer science to under- 
standing a range of complex biological regulatory systems. 

*Ludwig von Bertalanffy, General System Theory, Foundations, Development, Appli- 
cations(George Braziller, New York, 1969). }
}

@article{Kitano:2002p1662,
author = {Kitano, H},
title = {{Systems Biology: A Brief Overview }},
journal = {Science},
year = {2002},
annote = {To understand biology at the system level, we must examine the structure 
and dynamics of cellular and organismal function, rather than the char- 
acteristics of isolated parts of a cell or organism.


The major reason it is 
gaining renewed interest today is that progress 
in molecular biology, particularly in genome 
sequencing and high-throughput measure- 
ments, enables us to collect comprehensive data 
sets on system performance and gain informa- 
tion on the underlying molecules.


System-level understanding, the approach 
advocated in systems biology (2), requires a 
shift in our notion of ``what to look for'' in 
biology. While an understanding of genes and 
proteins continues to be important, the focus is 
on understanding a system's structure and dy- 
namics.}
}

@article{Sachs:2002ux,
author = {Sachs, K and Gifford, D and Jaakkola, T and Sorger, P and Lauffenburger, D A},
title = {{Bayesian Network Approach to Cell Signaling Pathway Modeling}},
journal = {Science's STKE},
year = {2002}
}

@article{Hood:2003tk,
author = {Hood, L and Galas, D},
title = {{The digital code of {DNA}}},
journal = {Nature},
year = {2003}
}

@article{Neves:2002vs,
author = {Neves, S and Iyengar, R},
title = {{Modeling of signaling networks}},
journal = {BioEssays},
year = {2002},
volume = {24},
pages = {1110 -- 1117}
}

@article{Hood:2003vf,
author = {Hood, L},
title = {{Systems biology: integrating technology, biology, and computation}},
journal = {Mechanisms of Ageing and Development},
year = {2003},
annote = {
4. Computer science, mathematics, and statistics are 
essential to modern biology 

These disciplines provide the essential analytic tools 
for acquiring, storing, analyzing, graphically displaying, 
integrating, and mathematically modeling biological information. These objectives will be among the most 
challenging for systems biology. 
}
}

@article{Wolkenhauer:2001tz,
author = {Wolkenhauer, O},
title = {{Systems biology: {T}he reincarnation of systems theory applied in biology?}},
journal = {Brief Bioinformatics},
year = {2001},
annote = {
Systems biology is an emerging field of 
biological research that aims at a system- 
level understanding of genetic or 
metabolic pathways by investigating 
interrelationships (organisation or structure) 
and interactions (dynamics or behaviour) of 
genes, proteins and metabolites.of components or objects and relations 
among them.
 
Genomics is the 
field of biological research taking us from 
the DNA sequence of a gene to a structure 
of the product for which it codes (usually a 
protein) to the activity of that protein and 
its function within a cell and, ultimately, 
the organism.

Systems theory is then the 
study of organisation and behaviour per se 
and a natural conclusion is therefore to 
consider systems biology as the application 
of systems theory to genomics.}
}

@article{Zhang:2002ws,
author = {Zhang, J and Campbell, RE and Ting, AY and Tsien, RY},
title = {{Creating new fluorescent probes for cell biology}},
journal = {Nat Rev Mol Cell Biol},
year = {2002}
}

@article{Ge:2003wi,
author = {Ge, H and Walhout, A and Vidal, M},
title = {{Integrating `omic'information: a bridge between genomics and systems biology}},
journal = {Trends in Genetics},
year = {2003},
annote = {Data integration!!

Poglej si Fig. 1 -{\&}gt; Systems biology


To increase the reliability of gene function 
annotation, multiple independent datasets need to be 
integrated. Here, we review the recent development of 
strategies for such integration and we argue that these 
will be important for a systems approach to modular 
biology.}
}

@article{Kitano:2004uu,
author = {Kitano, H},
title = {{Biological robustness}},
journal = {Nat Rev Genet},
year = {2004}
}

@article{Kitano:2002tz,
author = {Kitano, H},
title = {{Computational systems biology}},
journal = {Nature},
year = {2002},
annote = {To understand complex biological systems requires the integration of experimental and computational 
research --- in other words a systems biology approach. 

progress here will lead to practical innovations in medicine, drug discovery and engineering. 

biological systems rely on a combination of the network 
and the specific elements involved. 

Molecular biology has uncovered a multitude of biologi- 
cal facts, such as genome sequences and protein properties, 
but this alone is not sufficient for interpreting biological 
systems. 

thus a system-level under- 
standing should be the prime goal of biology.

Computational biology has two distinct branches: knowl- 
edge discovery, or data-mining, which extracts the hidden 
patterns from huge quantities of experimental data, form- 
ing hypotheses as a result; and simulation-based analysis, 
which tests hypotheses with in silicoexperiments, providing 
predictions to be tested by in vitroand in vivostudies.
 
In contrast, simulation attempts to predict the dynamics 
of systems so that the validity of the underlying assumptions 
can be tested. Detailed behaviours of computer-executable 
models are first compared with experimental observation. 
Inconsistency at this stage means that the assumptions that 
represent our knowledge on the system under consideration 
are at best incomplete. Models that survive initial validation 
can then be used to make predictions to be tested by experi- 
ments, as well as to explore questions that are not amenable 
to experimental inquiry.

However, the 
close linkage between system-level understanding and molecular- 
level knowledge was made possible only by the recent progress in 
genomics and proteomics. The approach attempts to understand 
biological systems as systems, specifically targeting the identification 
of their structures and dynamics, and the establishment of methods 
to control cellular behaviours by external stimuli and to design 
genetic circuits with desired properties. These aims will be achieved 
only by combining computation, system analysis, new technologies 
for comprehensive and quantitative measurements, and high- 
throughput quantitative experimental data18,19. 

The systems biology approach, with its combination of computational, 
experimental and observational enquiry, is highly relevant to drug 
discovery and the optimization of medical treatment regimes for indi- 
vidual patients.

The application of systems biology to medical practice is the 
future of medicine}
}

@article{Weston:2004vk,
author = {Weston, AD and Hood, L},
title = {{Systems biology, proteomics, and the future of health care: toward predictive, preventative, and personalized medicine}},
journal = {J Proteome Res},
year = {2004},
volume = {3},
number = {2},
pages = {179--196}
}

@article{Hood:2004tc,
author = {Hood, L and Heath, J and Phelps, M and Lin, B},
title = {{Systems Biology and New Technologies Enable Predictive and Preventative Medicine}},
journal = {Science},
year = {2004}
}

@article{Blainey:2011td,
author = {Blainey, P and Quake, SR},
title = {{Genomic Analysis at the Single-Cell Level}},
journal = {Annual Review of Genetics},
year = {2011}
}

@article{Wilkinson:2006td,
author = {Wilkinson, D J},
title = {{Stochastic Modelling for Systems Biology}},
journal = {Chapman {\&} Hall/CRC},
year = {2006}
}

@article{EddaKlipp:2005tz,
author = {Edda Klipp, E},
title = {{Systems Biology in Practice: Concepts, Implementation and Application}},
year = {2005},
pages = {486}
}

@article{Alon:2007tm,
author = {Alon, U},
title = {{An Introduction to Systems Biology: Design Principles of Biological Circuits}},
year = {2007},
pages = {301}
}

@article{Kitano:2001vv,
author = {Kitano, H},
title = {{Foundations of Systems Biology}},
year = {2001},
pages = {297}
}

@article{Bhalla:1999wa,
author = {Bhalla, U S and Iyengar, R},
title = {{Emergent properties of networks of biological signaling pathways}},
journal = {Science},
year = {1999},
volume = {283},
number = {5400},
pages = {381--387},
month = jan
}

@article{Schoeberl:2002fn,
author = {Schoeberl, B and Eichler-Jonsson, C and Gilles, ED and M{\"u}ller, G},
title = {{Computational modeling of the dynamics of the {MAP} kinase cascade activated by surface and internalized {EGF} receptors}},
journal = {Nat Biotechnol},
year = {2002},
volume = {20},
number = {4},
pages = {370--375},
month = mar
}

@article{Willadsen:2007fh,
author = {Willadsen and Wiles},
title = {{Robustness and state-space structure of {B}oolean gene regulatory models}},
journal = {J Theor Biol},
year = {2007},
month = sep
}

@article{BERTALANFFY:um,
author = {BERTALANFFY, L},
title = {{GENERAL SYSTEM THEORY; FOUNDATIONS, DEVELOPMENT, APPLICATIONS/LUDWING VON BERTALANFFY.}},
journal = {orton.catie.ac.cr}
}

@article{Liebermeister:2006fo,
author = {Liebermeister, W and Klipp, E},
title = {{Bringing metabolic networks to life: integration of kinetic, metabolic, and proteomic data}},
journal = {Theoretical biology {\&} medical modelling},
year = {2006},
volume = {3},
pages = {42}
}

@article{Dojer:2006ci,
author = {Dojer, N and Gambin, A and Mizera, A and Wilczy{\'n}ski, B and Tiuryn, J},
title = {{Applying dynamic {B}ayesian networks to perturbed gene expression data}},
journal = {BMC Bioinformatics},
year = {2006},
volume = {7},
pages = {249}
}

@article{Zou:2005iu,
author = {Zou, M and Conzen, SD},
title = {{A new dynamic {B}ayesian network {(DBN)} approach for identifying gene regulatory networks from time course microarray data}},
journal = {Bioinformatics},
year = {2005},
volume = {21},
number = {1},
pages = {71--79}
}

@article{Kim:2004io,
author = {Kim, S and Imoto, S and Miyano, S},
title = {{Dynamic {B}ayesian network and nonparametric regression for nonlinear modeling of gene networks from time series gene expression data}},
journal = {BioSystems},
year = {2004},
volume = {75},
number = {1-3},
pages = {57--65},
month = jun
}

@article{Husmeier:2003ux,
author = {Husmeier, D},
title = {{Sensitivity and specificity of inferring genetic regulatory interactions from microarray experiments with dynamic {B}ayesian networks}},
journal = {Bioinformatics},
year = {2003},
volume = {19},
number = {17},
pages = {2271--2282},
month = nov
}

@article{Sachs:2002gm,
author = {Sachs, K and Gifford, D and Jaakkola, T and Sorger, P and Lauffenburger, DA},
title = {{Bayesian network approach to cell signaling pathway modeling}},
journal = {Sci STKE},
year = {2002},
volume = {2002},
number = {148},
pages = {PE38},
month = sep
}

@article{Ong:2002vq,
author = {Ong, IM and Glasner, JD and Page, D},
title = {{Modelling regulatory pathways in {E}. coli from time series expression profiles}},
journal = {Bioinformatics},
year = {2002},
volume = {18 Suppl 1},
pages = {S241--8}
}

@article{Darwin:2007uw,
author = {Darwin, AJ},
title = {{Regulation of the phage-shock-protein stress response in {Y}ersinia enterocolitica}},
journal = {Adv Exp Med Biol},
year = {2007},
volume = {603},
pages = {167--177}
}

@article{Wasserman:2000dk,
author = {Wasserman},
title = {{Bayesian Model Selection and Model Averaging}},
journal = {J Math Psychol},
year = {2000},
volume = {44},
number = {1},
pages = {92--107},
month = feb
}

@article{Kass:1995vb,
author = {Kass, R and Raftery, A},
title = {{Bayes Factors}},
journal = {Journal of the American Statistical Association},
year = {1995},
volume = {90},
pages = {773--795}
}

@article{Hoijtink:2007un,
author = {Hoijtink, H and Klugkist, I},
title = {{Comparison of Hypothesis Testing and {B}ayesian Model Selection}},
journal = {Quality and Quantity},
year = {2007}
}

@article{Rowland:2003us,
author = {Rowland, J J},
title = {{Model selection methodology in supervised learning with evolutionary computation}},
journal = {BioSystems},
year = {2003},
volume = {72},
number = {1-2},
pages = {187--196},
month = oct
}

@article{Hoeting:1999vk,
author = {Hoeting, J and Madigan, D and Raftery, A and Volinsky, C},
title = {{Bayesian model averaging: a tutorial}},
journal = {Statist. Sci},
year = {1999}
}

@article{Gennemark:2007ub,
author = {Gennemark, P and Wedelin, D},
title = {{Efficient algorithms for ordinary differential equation model identification of biological systems}},
journal = {IET Syst Biol},
year = {2007},
volume = {1},
number = {2},
pages = {120--129},
month = feb,
annote = {one of 2 examples is an S-system

for general treatment (par estimation, model selection) of S systems, see Voit (5,15)}
}

@article{Koza:2001we,
author = {Koza, J and Mydlowec, W and Lanza, G and Yu, J and Keane, M},
title = {{Reverse engineering of metabolic pathways from observed data using genetic programming}},
journal = {Pac Symp Biocomput},
year = {2001}
}

@article{Cho:2006ko,
author = {Cho, DY and Cho, KH and Zhang, BT},
title = {{Identification of biochemical networks by {S}-tree based genetic programming}},
journal = {Bioinformatics},
year = {2006},
volume = {22},
number = {13},
pages = {1631--1640},
month = jun
}

@article{Cho:2005bs,
author = {Cho, KH and Choo, SM and Wellstead, P and Wolkenhauer, O},
title = {{A unified framework for unraveling the functional interaction structure of a biomolecular network based on stimulus-response experimental data}},
journal = {FEBS Lett},
year = {2005},
volume = {579},
number = {20},
pages = {4520--4528},
month = aug
}

@article{Sontag:2004by,
author = {Sontag, E and Kiyatkin, A and Kholodenko, BN},
title = {{Inferring dynamic architecture of cellular networks using time series of gene expression, protein and metabolite data}},
journal = {Bioinformatics},
year = {2004},
volume = {20},
number = {12},
pages = {1877--1886},
month = aug
}

@article{Bortz:2006kb,
author = {Bortz, D M and Nelson, P W},
title = {{Model selection and mixed-effects modeling of {HIV} infection dynamics}},
journal = {Bull Math Biol},
year = {2006},
volume = {68},
number = {8},
pages = {2005--2025},
month = oct
}

@article{Akaike:1974ta,
author = {Akaike, H},
title = {{A new look at the statistical model identification}},
journal = {Automatic Control},
year = {1974},
volume = {19},
pages = {716--723}
}

@article{Stark:2003tt,
author = {Stark, J and Callard, R and Hubank, M},
title = {{From the top down: towards a predictive biology of signalling networks}},
journal = {Trends Biotechnol},
year = {2003},
volume = {21},
number = {7},
pages = {290--293},
month = jun
}

@article{Brewer:2007co,
author = {Brewer and Barenco and Callard and Hubank and Stark},
title = {{Fitting ordinary differential equations to short time course data}},
journal = {Philos Transact A Math Phys Eng Sci},
year = {2007},
volume = {366},
pages = {519--544},
month = aug
}

@article{Klipp:2006if,
author = {Klipp and Liebermeister},
title = {{Mathematical modeling of intracellular signaling pathways}},
journal = {BMC Neurosci},
year = {2006},
volume = {7 Suppl 1},
pages = {S10},
month = oct
}

@article{Xu:2006fc,
author = {Xu, D and Lu, F},
title = {{Modeling global vector fields of chaotic systems from noisy time series with the aid of structure-selection techniques}},
journal = {Chaos},
year = {2006},
volume = {16},
number = {4},
pages = {043109},
month = nov
}

@article{Marino:2006uu,
author = {Marino, S and Voit, EO},
title = {{An automated procedure for the extraction of metabolic network information from time series data}},
journal = {Journal of bioinformatics and computational biology},
year = {2006},
volume = {4},
number = {3},
pages = {665--691},
month = may
}

@article{Riel:2006ht,
author = {Riel, NA van},
title = {{Dynamic modelling and analysis of biochemical networks: mechanism-based models and model-based experiments}},
journal = {Brief Bioinformatics},
year = {2006},
volume = {7},
number = {4},
pages = {364--374},
month = nov,
annote = {For most processes, 
these parameters are not directly accessible in vivo. 

 In cases where the mechan- 
istic details are unclear, it is necessary to fill in the 
gaps by postulating simple mechanisms without 
having any kinetic parameters available [4]terms have been used with a different meaning. In 
drug discovery `bottom-up' refers to going from 
molecular biology techniques applied to in vitro 

If the 
dynamic behaviour of a system is highly dependent 
on the value of (some of) the parameters, then 
accurate and reliable quantification of the parameters 
is essential for the development of predictive models 
and therefore parameter estimation is an important 
research topic in systems biology [5--8].}
}

@article{Gadkar:2005cx,
author = {Gadkar, KG and Gunawan, R and Doyle, FJ},
title = {{Iterative approach to model identification of biological networks}},
journal = {BMC Bioinformatics},
year = {2005},
volume = {6},
pages = {155}
}

@article{Peifer:2007va,
author = {Peifer, M and Timmer, J},
title = {{Parameter estimation in ordinary differential equations for biochemical processes using the method of multiple shooting}},
journal = {IET Syst Biol},
year = {2007},
volume = {1},
number = {2},
pages = {78--88},
month = feb
}

@article{Kutalik:2007vv,
author = {Kutalik, Z and Tucker, W and Moulton, V},
title = {{S-system parameter estimation for noisy metabolic profiles using newton-flow analysis}},
journal = {IET Syst Biol},
year = {2007},
volume = {1},
number = {3},
pages = {174--180},
month = apr,
annote = {Model selection sele pri 3.3
}
}

@article{Wolpert:1995vo,
author = {Wolpert, D},
title = {{The Bootstrap is Inconsistent with Probability Theory}},
journal = {ic.arc.nasa.gov},
year = {1995},
annote = {This paper proves that for no prior probability distribution does the bootstrap 􏰨BS􏰩 distribution 
equal the predictive distribution􏰣 for all Bernoulli trials of some 􏰲xed size􏰤 It then proves that for 
no prior will the BS give the same 􏰲rst two moments as the predictive distribution for all size trials􏰤 
It ends with an investigation of whether the BS can get the variance correct􏰤 .}
}

@article{Burnham:2002wc,
author = {Burnham, K and Anderson, D},
title = {{Model selection and multimodel inference: {A} Practical Information-Theoretic Approach}},
journal = {Springer Science+Business Media, Inc.},
year = {2002}
}

@article{Grunwald:2004vi,
author = {Grunwald, P},
title = {{A tutorial introduction to the minimum description length principle}},
journal = {Arxiv preprint math.ST},
year = {2004}
}

@article{Hall:1991to,
author = {Hall, P and Wilson, S},
title = {{Two Guidelines for Bootstrap Hypothesis Testing}},
journal = {Biometrics},
year = {1991}
}

@article{Schittkowski:1994ut,
author = {Schittkowski, K},
title = {{Parameter estimation in systems of nonlinear equations}},
journal = {Numerische Mathematik},
year = {1994},
annote = {Initial value approach}
}

@article{Wolski:GFOULTMD,
author = {Wolski, WE and Henderson, DA and Boys, RJ and Kirkwood, TBL and Wilkinson, DJ},
title = {{CaliBayes poster}}
}

@article{Peckov:gvvs7b4T,
author = {Peckov, A and Dzeroski, S and Todorovski, L},
title = {{A minimal description length scheme for polynomial regression}}
}

@article{Johannes:2005vf,
author = {Johannes, M and Polson, N and Stroud, J},
title = {{Sequential Parameter Estimation in Stochastic Volatility Models with Jumps}},
journal = {gsb.columbia.edu},
year = {2005}
}

@article{Shephard:2005ti,
author = {Shephard, N and Chib, S},
title = {{Stochastic Volatility: Likelihood Inference and Comparison with {ARCH} Models}},
journal = {Stochastic Volatility: Selected Readings},
year = {2005}
}

@article{Chopin:2002ww,
author = {Chopin, N},
title = {{A sequential particle filter method for static models}},
journal = {Biometrika},
year = {2002}
}

@article{Timmer:2000vm,
author = {Timmer, J},
title = {{Parameter estimation in nonlinear stochastic differential equations}},
journal = {Chaos},
year = {2000}
}

@article{Nielsen:2000vu,
author = {Nielsen, J and Madsen, H and Young, P},
title = {{Parameter estimation in stochastic differential equations: An overview}},
journal = {Annual Reviews in Control},
year = {2000}
}

@article{Timmer:1998wd,
author = {Timmer, J},
title = {{Modeling noisy time series: Physiological tremor}},
journal = {Int. J. Bifurcation and Chaos},
year = {1998}
}

@article{Baake:1992vj,
author = {Baake, E and Baake, M and Bock, H and Briggs, K},
title = {{Fitting ordinary differential equations to chaotic data}},
journal = {Physical Review A},
year = {1992},
annote = {multiple shooting}
}

@article{Singer:wb,
author = {Singer, H},
title = {{A SURVEY OF ESTIMATION METHODS FOR STOCHASTIC DIFFERENTIAL EQUATIONS}},
journal = {fernuni-hagen.de}
}

@article{Sriraman:2005jf,
author = {Sriraman, S and Kevrekidis, IG and Hummer, G},
title = {{Coarse master equation from {B}ayesian analysis of replica molecular dynamics simulations}},
journal = {J Phys Chem},
year = {2005},
volume = {109},
number = {14},
pages = {6479--6484},
month = apr
}

@article{Gilioli:2007hc,
author = {Gilioli and Pasquali and Ruggeri},
title = {{Bayesian Inference for Functional Response in a Stochastic Predator-Prey System}},
journal = {Bull Math Biol},
year = {2007},
month = aug,
annote = {The problem of parameter estimation from time series of predator--prey abundance 
data can be brought back to parametric inference for discretely observed diffusion 
processes which has been widely studied through the likelihood function by many au- 
thors (Pedersen, 1995a, 1995b; Bibby and S{\o}rensen, 1995; Kessler and S{\o}rensen, 1999; 
S{\o}rensen, 1999; Kessler and Parades, 2002; Durham and Gallant, 2002; A{\"\i}t-Sahalia, 2002, 
2006; Beskos et al., 2006; Stramer and Yan, 2007). Prakasa Rao (1999) and S{\o}rensen 
(2004) summarize several methods for parameter estimation in diffusion processes with 
data derived from both discrete sample data or continuous sample paths.

 Unfortunately, 
very often, the estimator obtained in the case of discrete data is consistent and asymptot- 
ically normal only when the time intervals between consecutive sampling are small with 
respect to the total duration of observations. Given that in many field surveys the number 
of observations available is small, particularly in seasonal or transient environment, the es- 
timator obtained using the likelihood function may be unreliable. The Bayesian approach 
allows this problem to be overcome within a Markov Chain Monte Carlo (MCMC) frame- 
work in which latent observations are inserted between two consecutive observations and 
treated as missing data or nuisance parameters (Tanner and Wong, 1987; Eraker, 2001; 
Elerian et al., 2001; Golightly and Wilkinson, 2005, 2006). }
}

@article{Sorensen:2004ug,
author = {S{\o}rensen, H},
title = {{Parametric inference for diffusion processes observed at discrete points in time: a survey}},
journal = {International Statistical Review},
year = {2004}
}

@article{Schwarz:1978uv,
author = {Schwarz, G},
title = {{Estimating the Dimension of a Model}},
journal = {The Annals of Statistics},
year = {1978},
volume = {6},
pages = {461--464}
}

@article{Takeuchi:1976vv,
author = {Takeuchi, K},
title = {{Distribution of informational statistics and a criterion of model fitting}},
journal = {Suri-Kagaku},
year = {1976},
volume = {153},
pages = {12--18}
}

@article{Johannes:2005wr,
author = {Johannes, M and Polson, N},
title = {{{MCMC} Methods for Continuous-Time Financial Econometrics}},
journal = {Handbook of Financial Econometrics (eds. Y. Ait-Sahalia and L. Hansen), Elsevier Science Ltd.},
year = {2005}
}

@article{Koza:1992tz,
author = {Koza, J R},
title = {{Genetic Programming: On the Programming of Computers by Means of Natural Selection}},
year = {1992},
pages = {840}
}

@article{RinnooyKan:1987va,
author = {Rinnooy Kan, A and Timmer, G},
title = {{Stochastic global optimization methods part {I}: {C}lustering methods}},
journal = {Mathematical Programming},
year = {1987},
annote = {clustering methods

ali zelo starinsko in kar neki, ali si pa jaz nisem vzela dovolj casa (kar je cisto mogoce)}
}

@article{Ali:1997we,
author = {Ali, M and Storey, C and T{\"o}rn, A},
title = {{Application of Stochastic Global Optimization Algorithms to Practical Problems}},
journal = {Journal of Optimization Theory and Applications},
year = {1997},
annote = {quite nice descriptions of all algorithms

4 algorithms Random search
2 algorithms simmulated annealing
2 algorihtms clustering


The MSL (multilevel 
single linkage) algorithm (Ref. 3) is based on clustering algorithms (Ref. 
33). These aim at efficiently detecting local minima by sampling points at 
random in the search region, by forming clusters corresponding to regions 
of attraction of local minima, and by starting just a single local search for 
each minimum. 

The TMSL (topographical multilevel single linkage) algorithm (Ref. 4) 
is a modification of MSL.

The controlled random search (CRS) algorithms (Refs. 8-10) can be 
characterized as a converging set of points. Starting with a set N of randomly 
sampled points, successive iterations replace the worst point by a better one 
until the function values of all points are within some tolerance. The different 
versions differ in the way new points are generated.


Our preliminary investigations and experiences over various implemen- 
tations of algorithms (Ref. 6) show that, for problems with small to moderate 
number of local minima, TMSL is the best algorithm followed by MSL. 

For problems with a large number of local minimizers CRS-type algorithms are better than MSL-type algorithms. The adaptive nature of this type of algorithms enables them to escape 
local minima.

However, on the problems that we have considered, both SA and 
ABSA proved to be very inefficient in all respects.}
}

@article{Zabinsky:1992tv,
author = {Zabinsky, Z and Smith, R},
title = {{Pure adaptive search in global optimization}},
journal = {Mathematical Programming},
year = {1992},
annote = {adaptive search method
}
}

@article{Ljubljani:vx,
author = {Ljubljani, U},
title = {{Uporaba predznanja pri modeliranju dinami£ nih sistemov z avtomatskim odkrivanjem ena£ b}},
journal = {www-ai.ijs.si}
}

@article{Torn:1999wy,
author = {T{\"o}rn, A and Ali, M and Viitanen, S},
title = {{Stochastic Global Optimization: Problem Classes and Solution Techniques}},
journal = {Journal of Global Optimization},
year = {1999},
annote = {compares global, local and adaptive techniques
}
}

@article{Kutalik:2004tz,
author = {Kutalik, Z and Cho, K and Wolkenhauer, O},
title = {{Optimal sampling time selection for parameter estimation in dynamic pathway modeling}},
journal = {BioSystems},
year = {2004},
annote = {Parameter estimation is therefore an important research problem in Systems Biology. }
}

@article{Anonymous:xo4cH7Hm,
title = {{TikZ and PGF Manual for version 1.18}}
}

@article{Anonymous:qJ3LqlvY,
title = {{Systems biology BBSRC brochure}}
}

@article{Grimbs:2007fx,
author = {Grimbs, S and Selbig, J and Bulik, S and Holzh{\"u}tter, HG and Steuer, R},
title = {{The stability and robustness of metabolic states: identifying stabilizing sites in metabolic networks}},
journal = {Mol Syst Biol},
year = {2007},
volume = {3},
pages = {146}
}

@article{Petri:1962vj,
author = {Petri, C A},
title = {{Kommunikation mit Automaten}},
journal = {Bonn: Institut fur lnstrumentelle Mathematik, Schriften des IIM},
year = {1962},
volume = {3},
annote = {C. A. Petri, ``Kommunikation mit Automaten.'' Bonn: Insti- 
tut fur lnstrumentelle Mathematik, Schriften des IIM Nr. <b>3, </b>
<b>1962. </b>Also, English translation, ''Communication with Auto- 
mata.'' New York: Griffiss Air Force Base.Tech. Rep. RADC- 
<b>TR-65-377, </b>vol. <b>1, </b>SUPPI. <b>1, 1966.</b>
}
}

@article{Kauffman:1993uv,
author = {Kauffman, S},
title = {{Book review: The Origins of Order: Self-Organization and Selection in Evolution}},
journal = {Biophys J},
year = {1993}
}

@article{Kauffman:1993wj,
author = {Kauffman, Stuart},
title = {{The Origins of Order: Self-Organization and Selection in Evolution }},
journal = {Oxford University Press},
year = {1993}
}

@article{Pearl:1988wk,
author = {Pearl, J},
title = {{Probabilistic Reasoning in Intelligent Systems: Networks of Plausible Inference}},
journal = {books.google.com},
year = {1988}
}

@article{Markowetz:2005wj,
author = {Markowetz, F},
title = {{A bibliography on learning causal networks of gene interactions}},
journal = {genomics.princeton.edu},
year = {2005}
}

@article{Lahdesmaki:2003wg,
author = {L{\"a}hdesm{\"a}ki, H and Shmulevich, I and Yli-Harja, O},
title = {{On Learning Gene Regulatory Networks Under the {B}oolean Network Model}},
journal = {Machine Learning},
year = {2003}
}

@article{Troncale:2006vz,
author = {Troncale, S and Tahi, F and Campard, D and Vannier, JP and Guespin, J},
title = {{Modeling and simulation with {H}ybrid {F}unctional {P}etri {N}ets of the role of interleukin-6 in human early haematopoiesis}},
journal = {Pacific Symposium on Biocomputing Pacific Symposium on Biocomputing},
year = {2006},
pages = {427--438}
}

@article{Chaouiya:wt,
author = {Chaouiya, C and Remy, E and Thieffry, D},
title = {{Petri net modelling of biological regulatory networks}},
journal = {Journal of Discrete Algorithms (in press)}
}

@article{Koh:2006eo,
author = {Koh, G and Teong, HF and Cl{\'e}ment, MV and Hsu, D and Thiagarajan, PS},
title = {{A decompositional approach to parameter estimation in pathway modeling: a case study of the {A}kt and {MAPK} pathways and their crosstalk}},
journal = {Bioinformatics},
year = {2006},
volume = {22},
number = {14},
pages = {e271--80},
month = jul
}

@article{Gilbert:2006uu,
author = {Gilbert, D and Heiner, M},
title = {{From {P}etri nets to differential equations -- an integrative approach for biochemical network analysis}},
journal = {S. Donatelli and P.S. Thiagara jan (Eds.): ICATPN 2006, LNCS 4024, Springer-Verlag Berlin Heidelberg},
year = {2006},
pages = {181--200},
annote = {About 3 other references in the Related Work section.}
}

@article{Both:2005dk,
author = {Both, M and Csukai, M and Stumpf, MPH and Spanu, PD},
title = {{Gene expression profiles of {B}lumeria graminis indicate dynamic changes to primary metabolism during development of an obligate biotrophic pathogen}},
journal = {Plant Cell},
year = {2005},
volume = {17},
number = {7},
pages = {2107--2122},
month = jun
}

@article{Santillan:2001ba,
author = {Santillan, M and Mackey, M C},
title = {{Dynamic regulation of the tryptophan operon: a modeling study and comparison with experimental data}},
journal = {Proc Natl Acad Sci USA},
year = {2001},
volume = {98},
number = {4},
pages = {1364--1369},
month = feb
}

@article{Matsuno:2000vw,
author = {Matsuno, H and Doi, A and Nagasaki, M and Miyano, S},
title = {{Hybrid {P}etri net representation of gene regulatory network}},
journal = {Pacific Symposium on Biocomputing Pacific Symposium on Biocomputing},
year = {2000},
pages = {341--352}
}

@article{Nagasaki:2003vg,
author = {Nagasaki, M and Doi, A and Matsuno, H and Miyano, S},
title = {{Genomic {O}bject {N}et: {I}. {A} platform for modelling and simulating biopathways}},
journal = {Appl Bioinformatics},
year = {2003},
volume = {2},
number = {3},
pages = {181--184}
}

@article{Will:2002ui,
author = {Will, J and Heiner, M},
title = {{Petri Nets in Biology, Chemistry, and Medicine-Bibliography}},
journal = {Computer},
year = {2002}
}

@article{PopovaZeugmann:2005ue,
author = {Popova-Zeugmann, L},
title = {{Time {P}etri Nets for Modelling and Analysis of Biochemical Networks}},
journal = {Fundamenta Informaticae},
year = {2005}
}

@article{Silva:2005vg,
author = {Silva, M and Recalde, L},
title = {{Continuization of timed {P}etri nets: From performance evaluation to observation and control}},
journal = {Proc. 26th ICATPN},
year = {2005}
}

@article{Matsuno:2003vd,
author = {Matsuno, H and Tanaka, Y and Aoshima, H and Doi, A and Matsui, M and Miyano, S},
title = {{Biopathways representation and simulation on hybrid functional {P}etri net}},
journal = {In Silico Biol (Gedrukt)},
year = {2003},
volume = {3},
number = {3},
pages = {389--404},
annote = {Introduction of HFPN.

}
}

@article{Matsuno:2006uq,
author = {Matsuno, H and Inouye, ST and Okitsu, Y and Fujii, Y and Miyano, S},
title = {{A new regulatory interaction suggested by simulations for circadian genetic control mechanism in mammals}},
journal = {Journal of bioinformatics and computational biology},
year = {2006},
volume = {4},
number = {1},
pages = {139--153},
month = jan
}

@article{Calder:2005vv,
author = {Calder, M and Vyshemirsky, V and Gilbert, D and Orton, R},
title = {{Analysis of signalling pathways using the {PRISM} model checker}},
journal = {Proc. Computational Methods in Systems Biology (CMSB'05)},
year = {2005}
}

@article{Calder:2006ur,
author = {Calder, M and Vyshemirsky, V and Gilbert, D and Orton, R},
title = {{Analysis of signalling pathways using continuous time {M}arkov chains}},
journal = {Transactions on Computational Systems Biology},
year = {2006}
}

@article{Sackmann:2006eg,
author = {Sackmann, A and Heiner, M and Koch, I},
title = {{Application of {P}etri net based analysis techniques to signal transduction pathways}},
journal = {BMC Bioinformatics},
year = {2006},
volume = {7},
pages = {482}
}

@article{Reddy:1993va,
author = {Reddy, V N and Mavrovouniotis, M L and Liebman, M N},
title = {{Petri net representations in metabolic pathways}},
journal = {Proceedings/International Conference on Intelligent Systems for Molecular Biology; ISMB International Conference on Intelligent Systems for Molecular Biology},
year = {1993},
volume = {1},
pages = {328--336}
}

@article{Hofestadt:1994vo,
author = {Hofest{\"a}dt, R},
title = {{A {P}etri net application to model metabolic processes}},
journal = {Systems Analysis Modelling Simulation},
year = {1994}
}

@article{Reddy:1996tm,
author = {Reddy, V N and Liebman, M N and Mavrovouniotis, M L},
title = {{Qualitative analysis of biochemical reaction systems}},
journal = {Comput Biol Med},
year = {1996},
volume = {26},
number = {1},
pages = {9--24}
}

@article{Sackmann:2007gi,
author = {Sackmann, A and Formanowicz, D and Formanowicz, P and Koch, I and Blazewicz, J},
title = {{An analysis of the {P}etri net based model of the human body iron homeostasis process}},
journal = {Computational biology and chemistry},
year = {2007},
volume = {31},
number = {1},
pages = {1--10},
month = jan
}

@article{Koch:2005kv,
author = {Koch, I and Junker, BH and Heiner, M},
title = {{Application of {P}etri net theory for modelling and validation of the sucrose breakdown pathway in the potato tuber}},
journal = {Bioinformatics},
year = {2005},
volume = {21},
number = {7},
pages = {1219--1226},
month = mar
}

@article{Chen:2006bk,
author = {Chen, M and Hofest{\"a}dt, R},
title = {{A medical bioinformatics approach for metabolic disorders: biomedical data prediction, modeling, and systematic analysis}},
journal = {Journal of biomedical informatics},
year = {2006},
volume = {39},
number = {2},
pages = {147--159},
month = mar
}

@article{Klamt:2006cq,
author = {Klamt, Steffen and Saez-Rodriguez, Julio and Lindquist, Jonathan A and Simeoni, Luca and Gilles, Ernst D},
title = {{A methodology for the structural and functional analysis of signaling and regulatory networks.}},
journal = {BMC Bioinformatics},
year = {2006},
volume = {7},
pages = {56}
}

@article{Chaouiya:2004wz,
author = {Chaouiya, C and Remy, E and Ruet, P and Thieffry, D},
title = {{Qualitative Modelling of Genetic Networks: From Logical Regulatory Graphs to Standard {P}etri Nets}},
journal = {Applications And Theory Of Petri Nets 2004},
year = {2004}
}

@article{Rowley:2006ia,
author = {Rowley, G and Spector, M and Kormanec, J and Roberts, M},
title = {{Pushing the envelope: extracytoplasmic stress responses in bacterial pathogens}},
journal = {Nat Rev Microbiol},
year = {2006},
volume = {4},
number = {5},
pages = {383--394},
month = apr
}

@article{Duguay:2004bu,
author = {Duguay, AR and Silhavy, TJ},
title = {{Quality control in the bacterial periplasm}},
journal = {Biochim Biophys Acta},
year = {2004},
volume = {1694},
number = {1-3},
pages = {121--134},
month = nov,
annote = {pg. 132

In E. coli these stress responses 
include the classical heat shock response as well as the jE 
and Cpx responses.}
}

@article{Thorne:2007tp,
author = {Thorne, T and Stumpf, M},
title = {{Generating confidence intervals on biological networks}},
journal = {BMC Bioinformatics},
year = {2007}
}

@article{Brissette:1990ws,
author = {Brissette, J L and Russel, M and Weiner, L and Model, P},
title = {{Phage shock protein, a stress protein of {E}scherichia coli}},
journal = {Proc Natl Acad Sci USA},
year = {1990},
volume = {87},
number = {3},
pages = {862--866},
month = jan
}

@article{Chaouiya:2006vp,
author = {Chaouiya, C and Remy, E and Thieffry, D},
title = {{Qualitative {P}etri net modelling of genetic networks}},
journal = {Lect Notes Comp Sci},
year = {2006}
}

@article{Marquardt:1963wr,
author = {Marquardt, D},
title = {{An Algorithm for Least-Squares Estimation of Nonlinear Parameters}},
journal = {Journal of the Society for Industrial and Applied Mathematics},
year = {1963},
volume = {11},
number = {2},
pages = {431--441}
}

@article{Levenberg:1944we,
author = {Levenberg, K},
title = {{A Method for the Solution of Certain Non-Linear Problems in Least Squares}},
journal = {The Quarterly of Applied Mathematics},
year = {1944},
volume = {2},
pages = {164--168}
}

@article{Fletcher:2000wy,
author = {Fletcher, R},
title = {{Practical Methods of Optimization}},
year = {2000},
pages = {450}
}

@article{Bock:1983vi,
author = {Bock, H G},
title = {{Recent advances in parameter identification techniques for ordinary differential equations}},
journal = {in Numerical treatment of inverse problems in differential and integral equations (eds. Deuflhard, P. and Hairer, E.), Birkh{\"a}user},
year = {1983},
pages = {95 -- 121}
}

@article{Bock:1981uc,
author = {Bock, H G},
title = {{Numerical treatment of inverse problems in chemical reaction kinetics}},
journal = {in Modelling of chemical reaction systems (eds. Ebert, K., Deuflhard, P. and J{\"a}ger, W.), Springer},
year = {1981},
pages = {102 -- 125}
}

@article{Klipp:2007ip,
author = {Klipp, E},
title = {{Modelling dynamic processes in yeast}},
journal = {Yeast},
year = {2007},
volume = {24},
number = {11},
pages = {943--959},
month = oct
}

@article{Moral:2008wj,
author = {Moral, P {Del and Doucet, A and Jasra, A},
title = {{Sequential {M}onte {C}arlo for {B}ayesian Computation}},
journal = {in press},
year = {2008}
}

@article{Hohmann:2002uo,
author = {Hohmann, S},
title = {{Osmotic stress signaling and osmoadaptation in yeasts}},
journal = {Microbiol Mol Biol Rev},
year = {2002},
volume = {66},
number = {2},
pages = {300--372},
month = may
}

@article{Heinrich:2002tk,
author = {Heinrich, R and Neel, BG and Rapoport, TA},
title = {{Mathematical models of protein kinase signal transduction}},
journal = {Mol Cell},
year = {2002},
volume = {9},
number = {5},
pages = {957--970},
month = apr
}

@article{Papin:2004ec,
author = {Papin, JA and Palsson, BO},
title = {{Topological analysis of mass-balanced signaling networks: a framework to obtain network properties including crosstalk}},
journal = {J Theor Biol},
year = {2004},
volume = {227},
number = {2},
pages = {283--297},
month = mar
}

@article{Petrov:2007tm,
author = {Petrov, V and Nikolova, E and Wolkenhauer, O},
title = {{Reduction of nonlinear dynamic systems with an application to signal transduction pathways}},
journal = {IET Syst Biol},
year = {2007},
volume = {1},
number = {1},
pages = {2--9}
}

@article{Vaseghi:2001de,
author = {Vaseghi, S and Macherhammer, F and Zibek, S and Reuss, M},
title = {{Signal transduction dynamics of the protein kinase-{A}/phosphofructokinase-2 system in {S}accharomyces cerevisiae}},
journal = {Metab Eng},
year = {2001},
volume = {3},
number = {2},
pages = {163--172},
month = mar
}

@article{Yi:2003dq,
author = {Yi, TM and Kitano, H and Simon, MI},
title = {{A quantitative characterization of the yeast heterotrimeric {G} protein cycle}},
journal = {Proc Natl Acad Sci USA},
year = {2003},
volume = {100},
number = {19},
pages = {10764--10769},
month = sep
}

@article{Kholodenko:2006cr,
author = {Kholodenko, Boris N},
title = {{Cell-signalling dynamics in time and space}},
journal = {Nat Rev Mol Cell Biol},
year = {2006},
volume = {7},
number = {3},
pages = {165--176},
month = feb
}

@article{Papin:2005ea,
author = {Papin, JA and Hunter, T and Palsson, BO and Subramaniam, S},
title = {{Reconstruction of cellular signalling networks and analysis of their properties}},
journal = {Nat Rev Mol Cell Biol},
year = {2005},
volume = {6},
number = {2},
pages = {99--111},
month = jan
}

@article{Tyson:2003wk,
author = {Tyson, JJ and Chen, KC and Novak, B},
title = {{Sniffers, buzzers, toggles and blinkers: dynamics of regulatory and signaling pathways in the cell}},
journal = {Curr Opin Cell Biol},
year = {2003},
volume = {15},
number = {2},
pages = {221--231},
month = mar
}

@article{Brooks:1958wp,
author = {Brooks, S},
title = {{A Discussion of Random Methods for Seeking Maxima}},
journal = {Operations Research},
year = {1958},
pages = {244--251}
}

@article{EEiben:2003tf,
author = {E Eiben, A and E Smith, J},
title = {{Introduction to Evolutionary Computing}},
year = {2003},
pages = {299}
}

@article{Corne:1999uv,
author = {Corne, D and Dorigo, M and Glover, F},
title = {{New ideas in optimization}},
year = {1999},
pages = {450},
annote = {meta heuristics for optimization, such as tabu search etc.}
}

@article{Putter:2002kt,
author = {Putter, H and Heisterkamp, S H and Lange, J M A and de Wolf, F},
title = {{A {B}ayesian approach to parameter estimation in {HIV} dynamical models}},
journal = {Statistics in medicine},
year = {2002},
volume = {21},
number = {15},
pages = {2199--2214},
month = aug
}

@article{Huang:2006bh,
author = {Huang, Y and Liu, D and Wu, H},
title = {{Hierarchical {B}ayesian methods for estimation of parameters in a longitudinal {HIV} dynamic system}},
journal = {Biometrics},
year = {2006},
volume = {62},
number = {2},
pages = {413--423},
month = may
}

@article{Venzon:1988tr,
author = {Venzon, D and Moolgavkar, S},
title = {{A Method for Computing Profile-Likelihood-Based Confidence Intervals}},
journal = {Applied Statistics},
year = {1988},
volume = {37},
pages = {87--94},
annote = {profile likelihood method for estimating confidence intervals}
}

@article{Bard:1974wi,
author = {Bard, Y},
title = {{Nonlinear Parameter Estimation}},
year = {1974},
annote = {var-covar based technique for estimating confidence intervals, Chapter 7}
}

@article{Efron:1993tv,
author = {Efron, B and Tibshirani, R},
title = {{An Introduction to the Bootstrap}},
year = {1993}
}

@article{Golightly:2006wr,
author = {Golightly, A and Wilkinson, D},
title = {{Bayesian sequential inference for stochastic kinetic biochemical network models}},
journal = {J Comput Biol},
year = {2006}
}

@article{Golightly:2006ty,
author = {Golightly, A and Wilkinson, D},
title = {{Bayesian sequential inference for nonlinear multivariate diffusions}},
journal = {Statistics and Computing},
year = {2006}
}

@article{Wagenmakers:2003tv,
author = {Wagenmakers, E},
title = {{How many parameters does it take to fit an elephant?}},
journal = {Journal of Mathematical Psychology},
year = {2003}
}

@article{Akaike:1973wg,
author = {Akaike, H},
title = {{Information theory as an extension of the maximum likelihood principle}},
journal = {Second International Symposium on Information Theory (Akademiai Kiado, Budapest)},
year = {1973},
pages = {267--281}
}

@article{Wel:1975uu,
author = {Wel, J},
title = {{Least squares fitting of an elephant}},
journal = {Chemtech},
year = {1975},
pages = {128--129}
}

@article{Kohn:1999vd,
author = {Kohn, K W},
title = {{Molecular interaction map of the mammalian cell cycle control and DNA repair systems}},
journal = {Mol Biol Cell},
year = {1999},
volume = {10},
number = {8},
pages = {2703--2734},
month = jul
}

@article{Kohn:2006kf,
author = {Kohn, Kurt W and Aladjem, Mirit I and Weinstein, John N and Pommier, Yves},
title = {{Molecular interaction maps of bioregulatory networks: a general rubric for systems biology}},
journal = {Mol Biol Cell},
year = {2006},
volume = {17},
number = {1},
pages = {1--13}
}

@article{Heckerman:1995tx,
author = {Heckerman, D and Breese, J},
title = {{Causal independence for probability assessment and inference using {B}ayesian networks}},
journal = {Microsoft research, Technical Report MSR-TR-94-08},
year = {1995},
month = dec,
annote = {top of pg. 5: [Henrion, 1987] extended the noisy-OR model to include situations where the effect can be true even when all described causes are false. In this extension, we include a dunny or leak cause, which is always set to true. This single cause representa other causes not described that may be contributing to the effect.}
}

@article{Bukau:1993vi,
author = {Bukau, B},
title = {{Regulation of the {E}scherichia coli heat-shock response}},
journal = {Mol Microbiol},
year = {1993},
volume = {9},
number = {4},
pages = {671--680},
month = jul
}

@article{Crisan:2000tx,
author = {Crisan, Dan and Doucet, Arnaud},
title = {{Convergence of {S}equential {M}onte {C}arlo Methods}},
year = {2000},
month = nov
}

@article{Jasra:2008vu,
author = {Jasra, A and Doucet, A and Stephens, DA},
title = {{Interacting sequential {M}onte {C}arlo samplers for trans-dimensional simulation}},
journal = {Computational Statistics and Data Analysis},
year = {2008},
volume = {52},
pages = {1765--1791}
}

@article{Kirk:HKOKyy6l,
author = {Kirk, Paul},
title = {{Parameter inference for biological nonlinear ODE models that undergo Hopf bifurcation}}
}

@article{Beaumont:2002ty,
author = {Beaumont, Mark A and Zhang, Wenyang and Balding, David J},
title = {{Approximate {B}ayesian computation in population genetics}},
journal = {Genetics},
year = {2002},
volume = {162},
number = {4},
pages = {2025--2035},
month = nov
}

@article{Gillespie:1977ww,
author = {Gillespie, D},
title = {{Exact stochastic simulation of coupled chemical reactions}},
journal = {J Phys Chem},
year = {1977},
volume = {81},
number = {25},
pages = {2340--2361}
}

@article{Ratmann:QoMPPt3z,
author = {Ratmann, Oliver},
title = {{Poster: Multiple resampling in likelihood-free inference}}
}

@article{Samson:b3tpr6mS,
author = {Samson, Adeline},
title = {{PhD Thesis}}
}

@article{Saltelli:1999ur,
author = {Saltelli, A and Tarantola, S and Chan, KPS},
title = {{A quantitative model-independent method for global sensitivity analysis of model output}},
journal = {Technometrics},
year = {1999},
volume = {41},
pages = {39--56},
annote = {FAST

}
}

@article{Zhang:2006tt,
author = {Zhang, Y and Rundell, A},
title = {{Comparative study of parameter sensitivity analyses of the TCR-activated Erk-MAPK signalling pathway}},
journal = {Systems biology},
year = {2006},
volume = {153},
number = {4},
pages = {201--211},
month = jun
}

@article{Ratto:2001vv,
author = {Ratto, M and Tarantola, S and Saltelli, A},
title = {{Sensitivity analysis in model calibration: GSA-GLUE approach}},
journal = {Computer Physics Communications},
year = {2001}
}

@article{Homma:1996uy,
author = {Homma, T and Saltelli, A},
title = {{Importance measures in global sensitivity analysis of nonlinear models}},
journal = {Reliability Engineering and System Safety},
year = {1996}
}

@article{Lebre:ogkp72bB,
author = {Lebre, Sophie},
title = {{PhD thesis}}
}

@article{Lebre:srI62drD,
author = {Lebre, Sophie},
title = {{Book chapter}}
}

@article{Wilkinson:2007wx,
author = {Wilkinson, Richard David},
title = {{Bayesian inference of primate divergence times}},
journal = {PhD thesis, University of Cambridge},
year = {2007}
}

@article{Zi:cPDsqkYw,
author = {Zi, Zhike},
title = {{Manual {SMBL}-{PET}}}
}

@article{Rogers:2007em,
author = {Rogers, Simon and Khanin, Raya and Girolami, Mark},
title = {{Bayesian model-based inference of transcription factor activity}},
journal = {BMC Bioinformatics},
year = {2007},
volume = {8 Suppl 2},
pages = {S2}
}

@article{Saltelli:2005cs,
author = {Saltelli, Andrea and Ratto, Marco and Tarantola, Stefano and Campolongo, Francesca},
title = {{Sensitivity analysis for chemical models}},
journal = {Chem Rev},
year = {2005},
volume = {105},
number = {7},
pages = {2811--2828},
month = jun
}

@article{Saltelli:2004ud,
author = {Saltelli, A and Tarantola, Stefano and Campolongo, Francesca and Ratto, Marco},
title = {{Sensitivity Analysis in Practice: {A} Guide to Assessing Scientific Models}},
journal = {John Wiley and Sons},
year = {2004}
}

@article{Saltelli:2008tl,
author = {Saltelli, Andrea and Ratto, Marco and Andres, Terry and Campolongo, Francesca and Cariboni, Jessica and Gatelli, Debora and Saisana, Michaela and Tarantola, Stefano},
title = {{Global sensitivity analysis: {T}he primer}},
journal = {John Wiley and Sons},
year = {2008}
}

@article{Saltelli:2001vn,
author = {Saltelli, Andrea and Chan, Karen and Scott, Evelyn M},
title = {{Sensitivity analysis}},
journal = {John Wiley and Sons},
year = {2001}
}

@article{Tian:2007gn,
author = {Tian, Tianhai and Xu, Songlin and Gao, Junbin and Burrage, Kevin},
title = {{Simulated maximum likelihood method for estimating kinetic rates in gene expression.}},
journal = {Bioinformatics},
year = {2007},
volume = {23},
number = {1},
pages = {84--91},
month = jan
}

@article{Tian:2007dz,
author = {Tian, Tianhai and Harding, Angus and Inder, Kerry and Plowman, Sarah and Parton, Robert G and Hancock, John F},
title = {{Plasma membrane nanoswitches generate high-fidelity Ras signal transduction}},
journal = {Nat Cell Biol},
year = {2007},
volume = {9},
number = {8},
pages = {905--914},
month = jul
}

@article{Erguler:DANPVnZl,
author = {Erguler, Kamil},
title = {{Transfer report}}
}

@article{Xinglai:OBx0Q9Sk,
author = {Xinglai, Ji},
title = {{libSRES manual}}
}

@article{Hardy:2008bz,
author = {Hardy, Simon and Robillard, Pierre N},
title = {{Petri net-based method for the analysis of the dynamics of signal propagation in signaling pathways}},
journal = {Bioinformatics},
year = {2008},
volume = {24},
number = {2},
pages = {209--217},
month = jan
}

@article{Berger:2003to,
author = {Berger, J},
title = {{Could {F}isher, {J}effreys and {N}eyman Have Agreed on Testing?}},
journal = {Statist. Sci},
year = {2003}
}

@article{Jeffreys:1998ua,
author = {Jeffreys, H},
title = {{Theory of Probability}},
year = {1998},
pages = {470},
annote = {Look at page 432 for interpretation of Bayes factors!

bla
}
}

@article{GaleJr:2005uf,
author = {Gale Jr, M and Foy, E},
title = {{Evasion of intracellular host defence by hepatitis C virus.}},
journal = {Nature},
year = {2005}
}

@article{Hindmarsh:25j6TQOr,
author = {Hindmarsh, Alan C and Serban, Radu},
title = {{CVODE v2.5.0 User documentation}},
year = {2006}
}

@article{Runarsson:2005wu,
author = {Runarsson, T and Yao, X},
title = {{Search biases in constrained evolutionary optimization}},
journal = {Systems},
year = {2005}
}

@article{Back:1991wp,
author = {Back, T and Hoffmeister, F and Schwefel, H},
title = {{A survey of evolution strategies}},
journal = {Proceedings of the Fourth International Conference on {\ldots}},
year = {1991}
}

@article{Purutcuoglu:2007uo,
author = {Purut{\c c}uo{\u g}lu, V and Wit, E},
title = {{Bayesian inference of the kinetic parameters of a realistic MAPK/ERK pathway}},
journal = {feedback},
year = {2007}
}

@article{Vyshemirsky:2008ch,
author = {Vyshemirsky, Vladislav and Girolami, Mark A},
title = {{Bayesian ranking of biochemical system models}},
journal = {Bioinformatics},
year = {2008},
volume = {24},
number = {6},
pages = {833--839},
month = mar
}

@book{Weiss:2005uy,
author = {Weiss, Neil A and Holmes, Paul T and Hardy, Michael},
title = {{A course in probability}},
publisher = {Addison-Wesley},
year = {2005},
month = feb
}

@article{Heron:2007bi,
author = {Heron, Elizabeth A and Finkenst{\"a}dt, B{\"a}rbel and Rand, David A},
title = {{Bayesian inference for dynamic transcriptional regulation; the Hes1 system as a case study}},
journal = {Bioinformatics},
year = {2007},
volume = {23},
number = {19},
pages = {2596--2603},
month = sep
}

@article{Jasra:2007wg,
author = {Jasra, A and Stephens, D and Holmes, C},
title = {{Population-based reversible jump Markov chain Monte Carlo}},
journal = {eprint arXiv: 0711.0186},
year = {2007}
}

@article{Golightly:vy,
author = {Golightly, A and Wilkinson, D},
title = {{Bayesian inference for nonlinear multivariate diffusion models observed with error}},
journal = {Computational Statistics and Data Analysis}
}

@article{Anonymous:5c1IBeyG,
title = {{Beamer user guide}}
}

@article{Swayne:2003vw,
author = {Swayne, D and Lang, D and Buja, A and Cook, D},
title = {{{GG}obi: evolving from {XG}obi into an extensible framework for interactive data visualization}},
journal = {Computational Statistics and Data Analysis},
year = {2003}
}

@article{TempleLang:2006vy,
author = {Temple Lang, D and Swayne, D and Wickham, H and Lawrence, M},
title = {{rggobi: {A}n interface between {R} and {GG}obi}},
journal = {http://www.R-project.org},
year = {2006}
}

@article{Banks:2005vz,
author = {Banks, H and Grove, S and Hu, S and Ma, Y},
title = {{A hierarchical {B}ayesian approach for parameter estimation in {HIV} models}},
journal = {Inverse Problems},
year = {2005}
}

@article{Cox:1974wm,
author = {Cox, R D and Hinkley, D V},
title = {{Theoretical Statistics}},
journal = {Chapman {\&} Hall/CRC, New York},
year = {1974}
}

@article{Stumpf:2006ta,
author = {Stumpf, M and Thorne, T},
title = {{Multi-model inference of network properties from incomplete data}},
journal = {Journal of Integrative Bioinformatics},
year = {2006}
}

@article{Galassi:2003tu,
author = {Galassi, M},
title = {{{GNU} Scientific Library Reference Manual (2nd edition)}},
year = {2003}
}

@article{HPress:1992vu,
author = {H Press, W and A Teukolsky, S and T Vetterling, W and P Flannery, B},
title = {{Numerical recipes in {C}: the art of scientific computing (2nd edition)}},
journal = {Cambridge University Press},
year = {1992}
}

@article{Paul:1992tp,
author = {Paul, CAH},
title = {{Developing a delay differential equation solver}},
journal = {Applied Numerical Mathematics},
year = {1992},
volume = {9},
pages = {403--414}
}

@article{Enright:1995vz,
author = {Enright, W and Hu, M},
title = {{Interpolating {R}unge-{K}utta methods for vanishing delay differential equations}},
journal = {Computing},
year = {1995},
volume = {55},
pages = {223--236}
}

@article{Lotka:1925vo,
author = {Lotka, A J},
title = {{Elements of {P}hysical {B}iology}},
journal = {Baltimore: Williams {\&} Wilkins Co.},
year = {1925},
pages = {460}
}

@article{Volterra:1926ws,
author = {Volterra, V},
title = {{Variazioni e fluttuazioni del numero d'individui in specie animali conviventi}},
journal = {Mem. R. Acad. Naz. dei Lincei},
year = {1926},
volume = {2},
pages = {31--113}
}

@article{Geyer:1992wh,
author = {Geyer, C},
title = {{Practical {M}arkov chain {M}onte {C}arlo}},
journal = {Statistical Science},
year = {1992},
volume = {7},
pages = {473--511}
}

@article{Sanchez:1997vu,
author = {Sanchez, M and Blower, S},
title = {{Uncertainty and Sensitivity Analysis of the Basic Reproductive Rate: Tuberculosis as an Example}},
journal = {American Journal of Epidemiology},
year = {1997},
volume = {145},
number = {12},
pages = {1127--1137}
}

@article{Hammond:1971wf,
author = {Hammond, B J and Tyrrell, D A},
title = {{A mathematical model of common-cold epidemics on {T}ristan da {C}unha}},
journal = {The Journal of hygiene},
year = {1971},
volume = {69},
number = {3},
pages = {423--433},
month = aug
}

@article{Shibli:1971vd,
author = {Shibli, M and Gooch, S and Lewis, H E and Tyrrell, D A},
title = {{Common colds on {T}ristan da {C}unha}},
journal = {The Journal of hygiene},
year = {1971},
volume = {69},
number = {2},
pages = {255},
month = may
}

@article{Cook:2008ue,
author = {Cook, A R},
title = {{Two novel alternatives to data augmentation in inference for epidemics}},
journal = {In preparation},
year = {2008}
}

@article{NFields:1996vr,
author = {N Fields, B and Mahan Knipe, D and M Howley, P},
title = {{Fundamental Virology}},
journal = {Lippincott Williams {\&} Wilkins},
year = {1996}
}

@book{vanKampen:2007vs,
author = {van Kampen, N G},
title = {{Stochastic Processes in Physics and Chemistry}},
publisher = {North-Holland, 3rd edition},
year = {2007}
}

@article{Anderson:1991vz,
author = {Anderson, R M and May, R M},
title = {{Infectious Diseases of Humans: Dynamics and Control}},
journal = {Oxford University Press},
year = {1991}
}

@article{PRobert:2004we,
author = {P Robert, C and Casella, G},
title = {{Monte {C}arlo Statistical Methods}},
journal = {Springer, 2nd edition},
year = {2004},
pages = {645}
}

@article{Liu:2001td,
author = {Liu, J S},
title = {{Monte {C}arlo Strategies in Scientific Computing}},
journal = {Springer},
year = {2001}
}

@article{Liu:1998wo,
author = {Liu, J S and Chen, R},
title = {{Sequential {M}onte {C}arlo Methods for Dynamic Systems}},
journal = {Journal of the American Statistical Association},
year = {1998}
}

@article{Pakin:V6fchMm_,
author = {Pakin, S},
title = {{Latex symbol list}}
}

@article{Fox:BpRPhZg2,
author = {Fox, Dieter},
title = {{Adapting the Sample Size in Particle Filters Through 
KLD-Sampling}}
}

@article{Anonymous:dat1DL8G,
title = {{Latex: The subfigure package}}
}

@article{Beaumont:2008ty,
author = {Beaumont, M},
title = {{Simulations, Genetics and Human Prehistory}},
journal = {McDonald Institute Monographs, University of Cambridge, edited by S. Matsumura , P. Forester and C. Renfrew},
year = {2008}
}

@article{Soto:-drFsPYA,
author = {Soto, Alvaro},
title = {{Self Adaptive Particle Filter }}
}

@article{Anonymous:1rw0UrpN,
title = {{A note on backward kernel choice for sequential Monte Carlo without likelihoods}},
journal = {http://web.maths.unsw.edu.au/~scott/papers/paper_smcabc_optimal.pdf}
}

@article{Zucknick:2004wc,
author = {Zucknick, M},
title = {{Approximate {B}ayesian {C}omputation in population genetics and genomics}},
journal = {MSc thesis, Imperial College London},
year = {2004}
}

@article{Pritchard:1999td,
author = {Pritchard, J and Seielstad, M T and Perez-Lezaun, A and Feldman, M W},
title = {{Population growth of human {Y} chromosomes: a study of {Y} chromosome microsatellites}},
journal = {Molecular Biology and Evolution},
year = {1999},
volume = {16},
pages = {1791--1798}
}

@article{Clyde:2004wk,
author = {Clyde, M and George, E},
title = {{Model uncertainty}},
journal = {Statist. Sci},
year = {2004}
}

@article{DavidIrons:2007do,
author = {David Irons and Nicholas Monk},
title = {{Identifying dynamical modules from genetic regulatory systems: applications to the segment polarity network}},
journal = {BMC Bioinformatics},
year = {2007},
volume = {8},
pages = {413},
month = oct
}

@article{Anonymous:BWBR7GMi,
title = {{R: {A} Language and Environment for Statistical Computing}},
journal = {http://www.R-project.org},
year = {2005}
}

@article{deJong:2006bj,
author = {de Jong, Hidde and Ropers, Delphine},
title = {{Strategies for dealing with incomplete information in the modeling of molecular interaction networks}},
journal = {Brief Bioinformatics},
year = {2006},
volume = {7},
number = {4},
pages = {354},
month = nov
}

@article{Bornholdt:2005hg,
author = {Bornholdt, Stefan},
title = {{SYSTEMS BIOLOGY: Less Is More in Modeling Large Genetic Networks}},
journal = {Science},
year = {2005},
volume = {310},
number = {5747},
pages = {449},
month = oct
}

@article{Ropers:2006ff,
author = {Ropers, D and Dejong, H and Page, M and Schneider, D and Geiselmann, J},
title = {{Qualitative simulation of the carbon starvation response in Escherichia coli}},
journal = {BioSystems},
year = {2006},
volume = {84},
number = {2},
pages = {124--152},
month = may
}

@article{Tyson:2001kb,
author = {Tyson, John J and Chen, Kathy and Novak, Bela},
title = {{MILESTONESNETWORK DYNAMICS AND CELL PHYSIOLOGY}},
journal = {Nat Rev Mol Cell Biol},
year = {2001},
volume = {2},
number = {12},
pages = {908--916},
month = dec
}

@article{Bhartiya:il,
author = {Bhartiya, Sharad and Venkatesh, K and Rawool, Subodh},
title = {{Dynamic model of Escherichia coli tryptophan operon shows an optimal structural design}},
journal = {http://www.ejbiochem.com}
}

@article{Wong:1997p7,
author = {Wong, P and Gladney, S and Keasling, J},
title = {{Mathematical model of the lac operon: Inducer exclusion, catabolite repression, and diauxic growth {\ldots}}},
journal = {Biotechnology Progress},
year = {1997}
}

@article{Vrancken:2008wy,
author = {Vrancken, K and van Mellaert, L and Ann{\'e}, J},
title = {{Characterization of the Streptomyces lividans PspA response.}},
journal = {J Bacteriol},
year = {2008}
}

@article{Gonze:2003bl,
author = {Gonze, D},
title = {{Mod{\`e}les stochastiques pour les rythmes circadiens : effet du bruit mol{\'e}culaire sur les comportements p{\'e}riodiques et chaotiques}},
journal = {Comptes Rendus Biologies},
year = {2003},
volume = {326},
number = {2},
pages = {189--203},
month = feb
}

@article{Robert:A9jgZA2h,
author = {Robert, Christian and Beaumont, Mark and Marin, Jean-Michel and Cornuet, Jean-Marie},
title = {{OLD Adaptivity for ABC algorithms: the ABC-PMC scheme}}
}

@article{Rao:2003p79,
author = {Rao, C and Arkin, A},
title = {{Stochastic chemical kinetics and the quasi-steady-state assumption: Application to the Gillespie {\ldots}}},
journal = {J Chem Phys},
year = {2003}
}

@article{Robert:2008wn,
author = {Robert, Christian P and Beaumont, Mark A and Marin, Jean-Michel and Cornuet, Jean-Marie},
title = {{OLD Adaptivity for ABC algorithms: the ABC-PMC scheme}},
journal = {arXiv},
year = {2008},
volume = {stat.CO},
month = may,
annote = {14 pages, 6 figures}
}

@article{Beaumont:2008ua,
author = {Beaumont, Mark A},
title = {{A note on the {ABC}-{PRC} algorithm of {S}issons et al. (2007)}},
journal = {arXiv},
year = {2008},
volume = {stat.CO},
month = may,
annote = {This note was circulated to colleagues 11 October 2007. The PDF
  document is 14 pages. There are 11 figures}
}

@article{Swayne:Z8UX5CyS,
author = {Swayne, D and Cook, Di and Buja, Andreas and Lang, D and Wickham, H and Lawrence, M},
title = {{GGobi Manual}}
}

@article{Field:Thi3e9K6,
author = {Field, Richard J and Noyes, Richard M},
title = {{Oscillations in chemical systems. IV. Limit cycle behavior in a model of a real chemical reaction}}
}

@article{Ataullakhanov:1996ie,
author = {Ataullakhanov, F},
title = {{A Possible Role of Adenylate Metabolism in Human Erythrocytes: Simple Mathematical Model}},
journal = {J Theor Biol},
year = {1996},
volume = {179},
number = {1},
pages = {75--86},
month = mar
}

@article{Kwon:2008cc,
author = {Kwon, Yung-Keun and Cho, Kwang-Hyun},
title = {{Quantitative analysis of robustness and fragility in biological networks based on feedback dynamics}},
journal = {Bioinformatics},
year = {2008},
volume = {24},
number = {7},
pages = {987--994},
month = mar
}

@article{Shin:2008ea,
author = {Shin, S and Choo, S and Woo, S and Cho, K},
title = {{Cardiac Systems Biology and Parameter Sensitivity Analysis: Intracellular Ca(2+) Regulatory Mechanisms in Mouse Ventricular Myocytes}},
journal = {Adv Biochem Eng Biotechnol},
year = {2008},
month = apr
}

@article{Coveney:2005vt,
author = {Coveney, Peter V and Fowler, Philip W},
title = {{Modelling biological complexity: a physical 
scientist's perspective}},
year = {2005},
month = aug
}

@article{Anonymous:01Wq2JRN,
title = {{LaTeX Help Sheet}}
}

@article{Libby:2007fw,
author = {Libby, Eric and Perkins, Theodore J and Swain, Peter S},
title = {{Noisy information processing through transcriptional regulation.}},
journal = {Proc Natl Acad Sci USA},
year = {2007},
volume = {104},
number = {17},
pages = {7151--7156},
month = apr
}

@article{Scott:2005kz,
author = {Scott, Michelle S and Perkins, Theodore and Bunnell, Scott and Pepin, Fran{\c c}ois and Thomas, David Y and Hallett, Michael},
title = {{Identifying regulatory subnetworks for a set of genes}},
journal = {Mol Cell Proteomics},
year = {2005},
volume = {4},
number = {5},
pages = {683--692},
month = apr
}

@article{Perkins:2006fn,
author = {Perkins, Theodore J and Jaeger, Johannes and Reinitz, John and Glass, Leon},
title = {{Reverse engineering the gap gene network of Drosophila melanogaster}},
journal = {PLoS Comput Biol},
year = {2006},
volume = {2},
number = {5},
pages = {e51},
month = apr
}

@article{Cory:2008il,
author = {Cory, Sean M and Perkins, Theodore J},
title = {{Implementing arithmetic and other analytic operations by transcriptional regulation}},
journal = {PLoS Comput Biol},
year = {2008},
volume = {4},
number = {4},
pages = {e1000064},
month = mar
}

@article{Perkins:2006bp,
author = {Perkins, Theodore J and Hallett, Mike and Glass, Leon},
title = {{Dynamical properties of model gene networks and implications for the inverse problem}},
journal = {BioSystems},
year = {2006},
volume = {84},
number = {2},
pages = {115--123},
month = apr
}

@article{Perkins:2007jc,
author = {Perkins, Theodore J},
title = {{The gap gene system of Drosophila melanogaster: model-fitting and validation}},
journal = {Ann N Y Acad Sci},
year = {2007},
volume = {1115},
pages = {116--131},
month = nov
}

@article{Perkins:2004gi,
author = {Perkins, Theodore J and Hallett, Mike and Glass, Leon},
title = {{Inferring models of gene expression dynamics}},
journal = {J Theor Biol},
year = {2004},
volume = {230},
number = {3},
pages = {289--299},
month = oct
}

@article{Scott:2006dp,
author = {Scott, Matthew and Ingalls, Brian and Kaern, Mads},
title = {{Estimations of intrinsic and extrinsic noise in models of nonlinear genetic networks}},
journal = {Chaos},
year = {2006},
volume = {16},
number = {2},
pages = {026107}
}

@article{Zhuravel:2005ff,
author = {Zhuravel, Daniil and Kaern, Mads},
title = {{Physics takes another stab at biological design principles}},
journal = {Mol Syst Biol},
year = {2005},
volume = {1},
pages = {2005.0029}
}

@phdthesis{Kim:2010uq,
author = {Kim, Bo S.},
title = {{Robust Network Calibration and Therapy Design in Systems Biology}},
year = {2010},
address = {Massachusetts Institute of Technology},
month = mar
}

@article{Baetz:2006bf,
author = {Baetz, Kristin and Kaern, Mads},
title = {{Predictable trends in protein noise}},
journal = {Nat Genet},
year = {2006},
volume = {38},
number = {6},
pages = {610--611},
month = may
}

@article{Blake:2003cn,
author = {Blake, William J and Kaern, Mads and Cantor, Charles R and Collins, J J},
title = {{Noise in eukaryotic gene expression.}},
journal = {Nature},
year = {2003},
volume = {422},
number = {6932},
pages = {633--637},
month = apr
}

@article{Kaern:2005gr,
author = {Kaern, Mads and Elston, Timothy C and Blake, William J and Collins, James J},
title = {{Stochasticity in gene expression: from theories to phenotypes.}},
journal = {Nat Rev Genet},
year = {2005},
volume = {6},
number = {6},
pages = {451--464},
month = jun
}

@article{Kobayashi:2004cv,
author = {Kobayashi, Hideki and Kaern, Mads and Araki, Michihiro and Chung, Kristy and Gardner, Timothy S and Cantor, Charles R and Collins, James J},
title = {{Programmable cells: interfacing natural and engineered gene networks.}},
journal = {Proc Natl Acad Sci USA},
year = {2004},
volume = {101},
number = {22},
pages = {8414--8419},
month = jun
}

@article{Glass:1973vs,
author = {Glass, L and Perez, R},
title = {{Perception of random dot interference patterns}},
journal = {Nature},
year = {1973}
}

@article{Glass:1969uh,
author = {Glass, L},
title = {{Moire effect from random dots}},
journal = {Nature},
year = {1969}
}

@article{Shahrezaei:2008iq,
author = {Shahrezaei, Vahid and Ollivier, Julien F and Swain, Peter S},
title = {{Colored extrinsic fluctuations and stochastic gene expression.}},
journal = {Mol Syst Biol},
year = {2008},
volume = {4},
pages = {196}
}

@article{Swain:2004ka,
author = {Swain, Peter S},
title = {{Efficient attenuation of stochasticity in gene expression through post-transcriptional control.}},
journal = {J Mol Biol},
year = {2004},
volume = {344},
number = {4},
pages = {965--976},
month = dec
}

@article{SisoNadal:2007iz,
author = {Siso-Nadal, Fernando and Ollivier, Julien F and Swain, Peter S},
title = {{Facile: a command-line network compiler for systems biology.}},
journal = {BMC Syst Biol},
year = {2007},
volume = {1},
pages = {36}
}

@article{Swain:2006kj,
author = {Swain, Peter S and Longtin, Andr{\'e}},
title = {{Noise in genetic and neural networks.}},
journal = {Chaos},
year = {2006},
volume = {16},
number = {2},
pages = {026101},
month = jun
}

@article{Swain:2002kn,
author = {Swain, Peter S and Elowitz, Michael B and Siggia, Eric D},
title = {{Intrinsic and extrinsic contributions to stochasticity in gene expression.}},
journal = {Proc Natl Acad Sci USA},
year = {2002},
volume = {99},
number = {20},
pages = {12795--12800},
month = oct
}

@article{Santillan:2008kw,
author = {Santill{\'a}n, M and Mackey, M},
title = {{Quantitative approaches to the study of bistability in the lac operon of Escherichia coli}},
journal = {Journal of the Royal Society, Interface / the Royal Society},
year = {2008},
month = apr
}

@article{RodriguezGonzalez:2007jn,
author = {Rodr{\'\i}guez-Gonz{\'a}lez, J G and Santill{\'a}n, M and Fowler, A C and Mackey, Michael C},
title = {{The segmentation clock in mice: interaction between the Wnt and Notch signalling pathways}},
journal = {J Theor Biol},
year = {2007},
volume = {248},
number = {1},
pages = {37--47},
month = sep
}

@article{GuzmanVargas:2008ks,
author = {Guzm{\'a}n-Vargas, Lev and Santill{\'a}n, Mois{\'e}s},
title = {{Comparative analysis of the transcription-factor gene regulatory networks of E. coli and S. cerevisiae}},
journal = {BMC Syst Biol},
year = {2008},
volume = {2},
pages = {13}
}

@article{Santillan:2008ei,
author = {Santill{\'a}n, M},
title = {{Bistable behavior in a model of the lac operon in Escherichia coli with variable growth rate}},
journal = {Biophys J},
year = {2008},
volume = {94},
number = {6},
pages = {2065--2081},
month = mar
}

@article{Santillan:2007hs,
author = {Santill{\'a}n, M and Mackey, M C and Zeron, E S},
title = {{Origin of bistability in the lac Operon}},
journal = {Biophys J},
year = {2007},
volume = {92},
number = {11},
pages = {3830--3842},
month = may
}

@article{Santillan:2008it,
author = {Santill{\'a}n, Mois{\'e}s and Mackey, Michael C},
title = {{A proposed mechanism for the interaction of the segmentation clock and the determination front in somitogenesis}},
journal = {PLoS ONE},
year = {2008},
volume = {3},
number = {2},
pages = {e1561}
}

@article{Ingram:kinn6lB_,
author = {Ingram, Piers},
title = {{PhD thesis: Modeling Gene Regulatory Networks}}
}

@article{JulioVera:2008eu,
author = {Julio Vera and Julie Bachmann and Andrea Pfeifer and Verena Becker and Jose Hormiga and Nestor Darias and Jens Timmer and Ursula Klingm{\"u}ller and Olaf Wolkenhauer},
title = {{A systems biology approach to analyse amplification in the {JAK}2-{STAT}5 signalling pathway}},
journal = {BMC Syst Biol},
year = {2008},
volume = {2},
pages = {38},
month = apr
}

@article{AnaisBaudot:2008du,
author = {Ana{\"\i}s Baudot and Jean-Baptiste Angelelli and Alain Gu{\'e}noche and Bernard Jacq and Christine Brun},
title = {{Defining a Modular Signalling Network from the Fly Interactome}},
journal = {BMC Syst Biol},
year = {2008},
volume = {2},
pages = {45},
month = may
}

@article{Choi:2008dj,
author = {Choi, H and Kim, J and Lee, S and Cho, K},
title = {{Why have serine/threonine/tyrosine kinases been evolutionarily selected in eukaryotic signaling cascades?}},
journal = {Computational biology and chemistry},
year = {2008},
volume = {32},
number = {3},
pages = {218--221},
month = may
}

@article{Shin:2008dz,
author = {Shin, Sung-Young and Yang, Ji Min and Choo, Sang-Mok and Kwon, Ki-Sun and Cho, Kwang-Hyun},
title = {{System-level investigation into the regulatory mechanism of the calcineurin/NFAT signaling pathway}},
journal = {Cell Signal},
year = {2008},
volume = {20},
number = {6},
pages = {1117--1124},
month = may
}

@article{Millat:2008el,
author = {Millat, Thomas and Sreenath, Sree N and Soebiyanto, Radina P and Avva, Jayant and Cho, Kwang-Hyun and Olaf Wolkenhauer},
title = {{The role of dynamic stimulation pattern in the analysis of bistable intracellular networks}},
journal = {BioSystems},
year = {2008},
volume = {92},
number = {3},
pages = {270--281},
month = may
}

@article{Kim:2008ee,
author = {Kim, Jeong-Rae and Yoon, Yeoin and Cho, Kwang-Hyun},
title = {{Coupled feedback loops form dynamic motifs of cellular networks}},
journal = {Biophys J},
year = {2008},
volume = {94},
number = {2},
pages = {359--365},
month = jan
}

@article{Kim:2006hy,
author = {Kim, Jeong-Rae and Cho, Kwang-Hyun},
title = {{The multi-step phosphorelay mechanism of unorthodox two-component systems in E. coli realizes ultrasensitivity to stimuli while maintaining robustness to noises}},
journal = {Computational biology and chemistry},
year = {2006},
volume = {30},
number = {6},
pages = {438--444},
month = nov
}

@article{Kim:2007gs,
author = {Kim, Dongsan and Kwon, Yung-Keun and Cho, Kwang-Hyun},
title = {{Coupled positive and negative feedback circuits form an essential building block of cellular signaling pathways}},
journal = {BioEssays},
year = {2007},
volume = {29},
number = {1},
pages = {85--90}
}

@article{Kim:2007hw,
author = {Kim, Jongrae and Bates, Declan G and Postlethwaite, Ian and Heslop-Harrison, Pat and Cho, Kwang-Hyun},
title = {{Least-squares methods for identifying biochemical regulatory networks from noisy measurements}},
journal = {BMC Bioinformatics},
year = {2007},
volume = {8},
pages = {8}
}

@article{Cho:2006ew,
author = {Cho, Kwang-Hyun and Kim, Jeong-Rae and Baek, Songjoon and Choi, Hyung-Seok and Choo, Sang-Mok},
title = {{Inferring biomolecular regulatory networks from phase portraits of time-series expression profiles}},
journal = {FEBS Lett},
year = {2006},
volume = {580},
number = {14},
pages = {3511--3518},
month = jun
}

@article{Assmus:2006gv,
author = {Assmus, Heike E and Herwig, Ralf and Cho, Kwang-Hyun and Olaf Wolkenhauer},
title = {{Dynamics of biological systems: role of systems biology in medical research}},
journal = {Expert Rev Mol Diagn},
year = {2006},
volume = {6},
number = {6},
pages = {891--902},
month = oct
}

@article{OlafWolkenhauer:2005kl,
author = {Olaf Wolkenhauer and Ullah, Mukhtar and Wellstead, Peter and Cho, Kwang-Hyun},
title = {{The dynamic systems approach to control and regulation of intracellular networks}},
journal = {FEBS Lett},
year = {2005},
volume = {579},
number = {8},
pages = {1846--1853},
month = mar
}

@article{Zi:2005cf,
author = {Zi, Zhike and Cho, Kwang-Hyun and Sung, Myong-Hee and Xia, Xuefeng and Zheng, Jiashun and Sun, Zhirong},
title = {{In silico identification of the key components and steps in IFN-gamma induced JAK-STAT signaling pathway}},
journal = {FEBS Lett},
year = {2005},
volume = {579},
number = {5},
pages = {1101--1108},
month = feb
}

@article{OlafWolkenhauer:2004uj,
author = {Olaf Wolkenhauer and Ullah, Mukhtar and Kolch, Walter and Cho, Kwang-Hyun},
title = {{Modeling and simulation of intracellular dynamics: choosing an appropriate framework}},
journal = {IEEE transactions on nanobioscience},
year = {2004},
volume = {3},
number = {3},
pages = {200--207},
month = aug
}

@article{Valeyev:2008dz,
author = {Valeyev, N and Bates, D and Heslop-Harrison, P and Postlethwaite, I and Kotov, N},
title = {{Elucidating the mechanisms of cooperative calcium-calmodulin interactions: a structural systems biology approach}},
journal = {BMC Syst Biol},
year = {2008},
volume = {2},
number = {1},
pages = {48},
month = jun
}

@article{Kim:2007fd,
author = {Kim, Jongrae and Heslop-Harrison, Pat and Postlethwaite, Ian and Bates, Declan G},
title = {{Stochastic noise and synchronisation during dictyostelium aggregation make cAMP oscillations robust}},
journal = {PLoS Comput Biol},
year = {2007},
volume = {3},
number = {11},
pages = {e218},
month = oct
}

@article{Kim:2008bo,
author = {Kim, Jongrae and Bates, Declan G and Postlethwaite, Ian and Heslop-Harrison, Pat and Cho, Kwang-Hyun},
title = {{Linear time-varying models can reveal non-linear interactions of biomolecular regulatory networks using multiple time-series data}},
journal = {Bioinformatics},
year = {2008},
volume = {24},
number = {10},
pages = {1286--1292},
month = may
}

@article{Tanaka:2008ue,
author = {Tanaka, R and Kimura, H},
title = {{Mathematical classification of regulatory logics for compound environmental changes}},
journal = {J Theor Biol},
year = {2008}
}

@article{JulioVera:2007vd,
author = {Julio Vera and Balsa-Canto, Eva and Wellstead, Peter and Banga, Julio R and Olaf Wolkenhauer},
title = {{Power-law models of signal transduction pathways}},
journal = {Cell Signal},
year = {2007},
volume = {19},
pages = {1531--1541}
}

@article{Cercueil:2001up,
author = {Cercueil, A and Francois, O},
title = {{Monte Carlo simulation and population-based optimization}},
journal = {Evolutionary Computation},
year = {2001}
}

@article{Cule:qZ0Ih8EW,
author = {Cule, Erika},
title = {{Erika's project report}},
year = {2008}
}

@article{Ives:2008kj,
author = {Ives, Anthony R and Einarsson, Arni and Jansen, Vincent A A and Gardarsson, Arnthor},
title = {{High-amplitude fluctuations and alternative dynamical states of midges in Lake Myvatn}},
journal = {Nature},
year = {2008},
volume = {452},
number = {7183},
pages = {84--87},
month = mar
}

@article{Aaronson:2002fs,
author = {Aaronson, David and Horvath, Curt},
title = {{A Road Map for Those Who Don't Know {JAK}-{STAT}}},
journal = {Science},
year = {2002},
volume = {296},
number = {5573},
pages = {1653},
month = may
}

@article{Kisseleva:b3QjvZ2D,
author = {Kisseleva, T and Bhattacharya, S and Braunstein, J and Schindler, CW},
title = {{Signaling through the JAK/STAT pathway, recent advances and future 
challenges }}
}

@article{Cook:QYLKPDYA,
author = {Cook, A R and Gibson, G J and Gottwald, T R and Gilligan, C A},
title = {{Constructing the effect of alternative intervention strategies on historic epidemics}},
year = {2008}
}

@article{Liang:2001vq,
author = {Liang, F and Wong, W},
title = {{Real-Parameter Evolutionary Monte Carlo with Applications to Bayesian Mixture Models.}},
journal = {Journal of the American Statistical Association},
year = {2001}
}

@article{Gilks:1994ux,
author = {Gilks, W and Roberts, G and George, E},
title = {{Adaptive direction sampling}},
journal = {The Statistician},
year = {1994}
}

@article{Percy:1994to,
author = {Percy, D},
title = {{Stochastic snooker}},
journal = {The Statistician},
year = {1994}
}

@article{Hu:td,
author = {Hu, B and Tsui, K},
title = {{Distributed Evolutionary Monte Carlo with Applications to Bayesian Analysis}},
journal = {stat.wisc.edu}
}

@article{Bauwens:2004ts,
author = {Bauwens, L and Bos, C and van Dijk, H and van Oest, R},
title = {{Adaptive radial-based direction sampling: some flexible and robust Monte Carlo integration methods}},
journal = {Journal of Econometrics},
year = {2004}
}

@article{Braak:2006ty,
author = {Braak, C},
title = {{A Markov Chain Monte Carlo version of the genetic algorithm Differential Evolution: easy Bayesian {\ldots}}},
journal = {Statistics and Computing},
year = {2006}
}

@article{Craiu:2007wq,
author = {Craiu, R and Lemieux, C},
title = {{Acceleration of the Multiple-Try Metropolis algorithm using antithetic and stratified sampling}},
journal = {Statistics and Computing},
year = {2007}
}

@article{Liang:2001uq,
author = {Liang, F and Wong, W},
title = {{Evolutionary Monte Carlo for protein folding simulations}},
journal = {J Chem Phys},
year = {2001}
}

@article{Goswami:oMYLH4-5,
author = {Goswami, Gopi and Liu, Jun S},
title = {{On learning strategies for evolutionary Monte Carlo }}
}

@article{Kwok:KjH9FQnV,
author = {Kwok, C and Fox, D and Melia, M},
title = {{Real-time Particle Filters}}
}

@article{Brunel:tsoE5zw9,
author = {Brunel, Nicholas},
title = {{Parameter estimation of ODE's via 
nonparametric estimators }}
}

@article{Ratmann:2007hh,
author = {Ratmann, Oliver and Jorgensen, Ole and Hinkley, Trevor and Stumpf, Michael and Richardson, Sylvia and Wiuf, Carsten},
title = {{Using likelihood-free inference to compare evolutionary dynamics of the protein networks of H. pylori and P. falciparum.}},
journal = {PLoS Comput Biol},
year = {2007},
volume = {3},
number = {11},
pages = {e230},
month = nov
}

@article{BalsaCanto:2008ko,
author = {Balsa-Canto, Eva and Peifer, Martin and Banga, Julio R and Jens Timmer and Fleck, Christian},
title = {{Hybrid optimization method with general switching strategy for parameter estimation}},
journal = {BMC Syst Biol},
year = {2008},
volume = {2},
pages = {26}
}

@article{Modchang:2008hu,
author = {Modchang, Charin and Triampo, Wannapong and Lenbury, Yongwimon},
title = {{Mathematical modeling and application of genetic algorithm to parameter estimation in signal transduction: trafficking and promiscuous coupling of {G}-protein coupled receptors}},
journal = {Comput Biol Med},
year = {2008},
volume = {38},
number = {5},
pages = {574--582},
month = apr,
annote = {In this paper, we also apply a genetic algorithm (GA) to estimate the parameter values in our model.}
}

@article{Yue:2006ke,
author = {Yue, Hong and Brown, Martin and Knowles, Joshua and Wang, Hong and Broomhead, David S and Kell, Douglas B},
title = {{Insights into the behaviour of systems biology models from dynamic sensitivity and identifiability analysis: a case study of an {NF}-{kappa}{B} signalling pathway}},
journal = {Mol Biosyst},
year = {2006},
volume = {2},
number = {12},
pages = {640--649},
month = nov
}

@article{vanRiel:2006vo,
author = {van Riel, N A W and Sontag, E D},
title = {{Parameter estimation in models combining signal transduction and metabolic pathways: the dependent input approach}},
journal = {Systems biology},
year = {2006},
volume = {153},
number = {4},
pages = {263--274},
month = jun
}

@article{Apgar:2008gh,
author = {Apgar, Joshua F and Toettcher, Jared E and Endy, Drew and White, Forest M and Tidor, Bruce},
title = {{Stimulus design for model selection and validation in cell signaling.}},
journal = {PLoS Comput Biol},
year = {2008},
volume = {4},
number = {2},
pages = {e30},
month = feb,
annote = {We have developed a method for designing an input signal 
capable of controlling the output of a candidate model. In 
practice, these input signals are useful for distinguishing 
among sets of candidate models.}
}

@article{Hendriks:2008cs,
author = {Hendriks, Bart S and Hua, Fei and Chabot, Jeffrey R},
title = {{Analysis of mechanistic pathway models in drug discovery: p38 pathway}},
journal = {Biotechnology Progress},
year = {2008},
volume = {24},
number = {1},
pages = {96--109}
}

@article{Ruths:2008fn,
author = {Ruths, Derek and Muller, Melissa and Tseng, Jen-Te and Nakhleh, Luay and Ram, Prahlad T},
title = {{The signaling petri net-based simulator: a non-parametric strategy for characterizing the dynamics of cell-specific signaling networks}},
journal = {PLoS Comput Biol},
year = {2008},
volume = {4},
number = {2},
pages = {e1000005},
month = jan
}

@article{Ruths:2008jb,
author = {Ruths, D and Nakhleh, L and Ram, P},
title = {{Rapidly Exploring Structural and Dynamic Properties of Signaling Networks Using PathwayOracle}},
journal = {BMC Syst Biol},
year = {2008},
volume = {2},
number = {1},
pages = {76},
month = aug
}

@article{BenHassen:2008fa,
author = {Ben Hassen, Hanen and Masmoudi, Afif and Rebai, Ahmed},
title = {{Causal inference in biomolecular pathways using a Bayesian network approach and an Implicit method}},
journal = {J Theor Biol},
year = {2008},
volume = {253},
number = {4},
pages = {717--724},
month = aug
}

@article{Quach:2007dk,
author = {Quach, Minh and Brunel, Nicolas and d'Alch{\'e}-Buc, Florence},
title = {{Estimating parameters and hidden variables in non-linear state-space models based on ODEs for biological networks inference}},
journal = {Bioinformatics},
year = {2007},
volume = {23},
number = {23},
pages = {3209--3216},
month = nov
}

@article{Froehlich:2007kh,
author = {Froehlich, Holger and Fellmann, Mark and Sueltmann, Holger and Poustka, Annemarie and Beissbarth, Tim},
title = {{Large scale statistical inference of signaling pathways from RNAi and microarray data}},
journal = {BMC Bioinformatics},
year = {2007},
volume = {8},
pages = {386}
}

@article{Chang:2005ca,
author = {Chang, Wen-Chieh and Li, Chang-Wei and Chen, Bor-Sen},
title = {{Quantitative inference of dynamic regulatory pathways via microarray data}},
journal = {BMC Bioinformatics},
year = {2005},
volume = {6},
pages = {44}
}

@article{Gong:2003td,
author = {Gong, Yunchen and Zhao, Xin},
title = {{Shc-dependent pathway is redundant but dominant in MAPK cascade activation by EGF receptors: a modeling inference}},
journal = {FEBS Lett},
year = {2003},
volume = {554},
number = {3},
pages = {467--472},
month = nov
}

@article{Babu:2004wc,
author = {Babu, C and Yoon, S and Nam, H and Yoo, Y},
title = {{Simulation and sensitivity analysis of phosphorylation of {EGFR} signal transduction pathway in {PC}12 cell model}},
journal = {Systems biology},
year = {2004},
pages = {213--221}
}

@article{Cho:2003un,
author = {Cho, K and Shin, S and Lee, H and Wolkenhauer, O},
title = {{Investigations Into the Analysis and Modeling of the {TNF$\alpha$}-Mediated {NF-$\kappa$B}-Signaling Pathway}},
journal = {Genome Res},
year = {2003},
annote = { Hence, we derive the 
nominal value for each parameter from the reaction time.}
}

@article{SaezRodriguez:2004uk,
author = {Saez-Rodriguez, J and Kremling, A and Conzelmann, H},
title = {{Modular analysis of signal transduction networks}},
journal = {Control Systems Magazine},
year = {2004},
volume = {24},
pages = {35--52}
}

@article{Vera:2007vd,
author = {Vera, J and Balsa-Canto, E and Wellstead, P and Banga, J},
title = {{Power-law models of signal transduction pathways}},
journal = {Cell Signal},
year = {2007}
}

@article{Woolf:2005th,
author = {Woolf, P and Prudhomme, W and Daheron, L and Daley, G},
title = {{Bayesian analysis of signaling networks governing embryonic stem cell fate decisions}},
journal = {Bioinformatics},
year = {2005},
annote = {Model and inference: Bayesian network}
}

@article{Andrec:2005vz,
author = {Andrec, M and Kholodenko, B and Levy, R and Sontag, E},
title = {{Inference of signaling and gene regulatory networks by steady-state perturbation experiments: structure and accuracy}},
journal = {J Theor Biol},
year = {2005},
volume = {232},
pages = {427--441}
}

@article{Conzelmann:2004tk,
author = {Conzelmann, H and Saez-Rodriguez, J and Sauter, T},
title = {{Reduction of mathematical models of signal transduction networks: simulation-based approach applied to {EGF} receptor signalling}},
journal = {Systems biology},
year = {2004},
volume = {1},
pages = {159--169}
}

@article{Li:2006tz,
author = {Li, S and Assmann, S and Albert, R},
title = {{Predicting essential components of signal transduction networks: a dynamic model of guard cell {\ldots}}},
journal = {PLoS Biol},
year = {2006}
}

@article{Maayan:2005gf,
author = {Ma'ayan, Avi and Jenkins, Sherry L and Neves, Susana and Hasseldine, Anthony and Grace, Elizabeth and Dubin-Thaler, Benjamin and Eungdamrong, Narat J and Weng, Gehzi and Ram, Prahlad T and Rice, J Jeremy and Kershenbaum, Aaron and Stolovitzky, Gustavo A and Blitzer, Robert D and Iyengar, Ravi},
title = {{Formation of regulatory patterns during signal propagation in a Mammalian cellular network}},
journal = {Science},
year = {2005},
volume = {309},
number = {5737},
pages = {1078--1083},
month = aug,
annote = {network, graph theory methods}
}

@article{Kolch:2005un,
author = {Kolch, W and Calder, M and Gilbert, D},
title = {{When kinases meet mathematics: the systems biology of {MAPK} signalling}},
journal = {FEBS Lett},
year = {2005},
volume = {579},
pages = {1891--1895}
}

@article{Anonymous:y-NVKj_N,
title = {{Modelling the Influence of RKIP on the ERK Signalling Pathway Using the Stochastic Process Algebra {\ldots}}}
}

@article{Birtwistle:2007vd,
author = {Birtwistle, M and Kholodenko, B and Hoek, J},
title = {{Optimal Experimental Design For Parameter Estimation In Biological Signal Transduction Modeling}},
journal = {aiche.confex.com},
year = {2007}
}

@article{Zi:1996wv,
author = {Zi, Z and Klipp, E},
title = {{Steady State Analysis of Signal Response in Receptor Trafficking Networks}},
journal = {Genome Informatics},
year = {1996}
}

@article{Hendriks:2003wv,
author = {Hendriks, B and Opresko, L and Wiley, H and Lauffenburger, D},
title = {{Quantitative Analysis of HER2-mediated Effects on HER2 and Epidermal Growth Factor Receptor {\ldots}}},
journal = {J Biol Chem},
year = {2003}
}

@article{Kholodenko:2006vw,
author = {Kholodenko, B},
title = {{CELL SIGNALLING DYNAMICS IN TIME AND SPACE}},
journal = {Nat Rev Mol Cell Biol},
year = {2006}
}

@article{Klipp:ut,
author = {Klipp, E and Schaber, J},
title = {{Modelling of Signal Transduction in Yeast--Sensitivity and Model Analysis}},
journal = {Understanding and Exploiting Systems Biology in Biomedicine {\ldots}}
}

@article{SureshBabu:2006wo,
author = {Suresh Babu, C and Joo Song, E and Yoo, Y},
title = {{Modeling and simulation in signal transduction pathways: a systems biology approach}},
journal = {Biochimie},
year = {2006},
volume = {88},
pages = {277--283}
}

@article{CV:wr,
author = {CV, S and Babar, S and Song, E and Oh, E},
title = {{Kinetic Analysis of the MAPK and PI3K/Akt Signaling Pathways}},
journal = {Mol. Cells}
}

@article{Cornebise:2008wk,
author = {Cornebise, Julien and Moulines, Eric and Olsson, Jimmy},
title = {{Adaptive methods for sequential importance sampling with application to  state space models}},
journal = {arXiv},
year = {2008},
volume = {stat.CO},
month = feb,
annote = {Preprint of the article to be published in Statistics and Comptuing.
  36 pages}
}

@article{Vyshemirsky:2008em,
author = {Vyshemirsky, Vladislav and Girolami, Mark},
title = {{Bio{B}ayes: {A} software package for {B}ayesian inference in systems biology}},
journal = {Bioinformatics},
year = {2008},
volume = {24},
number = {17},
pages = {1933--1934},
month = aug
}

@article{Zi:2008io,
author = {Zi, Z and Zheng, Y and Rundell, A and Klipp, E},
title = {{SBML-SAT: a systems biology markup language (SBML) based sensitivity analysis tool}},
journal = {BMC Bioinformatics},
year = {2008},
volume = {9},
number = {1},
pages = {342},
month = aug
}

@article{Margaria:2001vj,
author = {Margaria, G and Riccomagno, E and Chappell, M J and Wynn, H P},
title = {{Differential algebra methods for the study of the structural identifiability of rational function state-space models in the biosciences}},
journal = {Mathematical biosciences},
year = {2001},
volume = {174},
number = {1},
pages = {1--26},
month = oct
}

@article{Levchenko:2003ig,
author = {Levchenko, Andre},
title = {{Dynamical and integrative cell signaling: challenges for the new biology}},
journal = {Biotechnol Bioeng},
year = {2003},
volume = {84},
number = {7},
pages = {773--782},
month = dec
}

@article{Cary:2005is,
author = {Cary, Michael P and Bader, Gary D and Sander, Chris},
title = {{Pathway information for systems biology}},
journal = {FEBS Lett},
year = {2005},
volume = {579},
number = {8},
pages = {1815--1820},
month = mar
}

@article{Kholodenko:2000uy,
author = {Kholodenko, B N},
title = {{Negative feedback and ultrasensitivity can bring about oscillations in the mitogen-activated protein kinase cascades}},
journal = {Eur J Biochem},
year = {2000},
volume = {267},
number = {6},
pages = {1583--1588},
month = feb
}

@article{Markevich:2004jo,
author = {Markevich, Nick I and Hoek, Jan B and Kholodenko, Boris N},
title = {{Signaling switches and bistability arising from multisite phosphorylation in protein kinase cascades}},
journal = {J Cell Biol},
year = {2004},
volume = {164},
number = {3},
pages = {353--359},
month = feb
}

@article{Schwartz:1999ur,
author = {Schwartz, M A and Baron, V},
title = {{Interactions between mitogenic stimuli, or, a thousand and one connections}},
journal = {Curr Opin Cell Biol},
year = {1999},
volume = {11},
number = {2},
pages = {197--202},
month = mar
}

@article{Louden:2008bc,
author = {Louden, Erica and Chi, Maggie M and Moley, Kelle H},
title = {{Crosstalk between the AMP-activated kinase and insulin signaling pathways rescues murine blastocyst cells from insulin resistance}},
journal = {Reproduction},
year = {2008},
volume = {136},
number = {3},
pages = {335--344},
month = aug
}

@article{Rogers:2008hl,
author = {Rogers, R and Ouellet, G and Brown, C and Moyer, B and Rasoulpour, T and Hixon, M},
title = {{Crosstalk between the Akt and NF{kappa}B signaling pathways inhibits MEHP-induced germ cell apoptosis}},
journal = {Toxicol Sci},
year = {2008},
month = aug
}

@article{Mathew:2008ho,
author = {Mathew, Lijoy K and Sengupta, Sumitra S and Ladu, Jane and Andreasen, Eric A and Tanguay, Robert L},
title = {{Crosstalk between AHR and Wnt signaling through R-Spondin1 impairs tissue regeneration in zebrafish}},
journal = {FASEB J},
year = {2008},
volume = {22},
number = {8},
pages = {3087--3096},
month = jul
}

@article{Bradley:2008jj,
author = {Bradley, Elizabeth W and Ruan, Ming M and Vrable, Anne and Oursler, Merry Jo},
title = {{Pathway crosstalk between Ras/Raf and PI3K in promotion of M-CSF-induced MEK/ERK-mediated osteoclast survival}},
journal = {J Cell Biochem},
year = {2008},
volume = {104},
number = {4},
pages = {1439--1451},
month = jun
}

@article{Gomes:2008do,
author = {Gomes, C and Le{\~a}o-Ferreira, L and Pinheiro, A and Gomes-Quintana, E and Wengert, M and Lopes, A and Caruso-Neves, C},
title = {{Crosstalk between the signaling pathways triggered by angiotensin II and adenosine in the renal proximal tubules: Implications for modulation of Na(+)-ATPase activity}},
journal = {Peptides},
year = {2008},
month = jul
}

@article{Hidalgo:2008ir,
author = {Hidalgo, Cecilia and Donoso, Paulina},
title = {{Crosstalk between calcium and redox signaling: from molecular mechanisms to health implications}},
journal = {Antioxid Redox Signal},
year = {2008},
volume = {10},
number = {7},
pages = {1275--1312},
month = jun
}

@article{Schmidt:2007hd,
author = {Schmidt, Henning},
title = {{{SB}addon: high performance simulation for the {S}ystems {B}iology {T}oolbox for {MATLAB}}},
journal = {Bioinformatics},
year = {2007},
volume = {23},
number = {5},
pages = {646--647},
month = feb
}

@article{Maiwald:2008jk,
author = {Maiwald, Thomas and Timmer, Jens},
title = {{Dynamical modeling and multi-experiment fitting with PottersWheel.}},
journal = {Bioinformatics},
year = {2008},
volume = {24},
number = {18},
pages = {2037--2043},
month = sep,
annote = {In order to 
identifygroups of parameters whichareinvolvedinafunctional 
relationship, afit sequenceanalysisrevealslinear correlatedpairs 
ofparameters(seeSupplementaryMaterial, Fig. 16).Applyingthe 
incorporatedMOTAalgorithm((Hengl <i>et al.</i>, 2007)), alsonon- 
linear dependencies betweenanarbitrarynumber of parameters 
aredetected.}
}

@article{Hengl:2007df,
author = {Hengl, S and Kreutz, C and Timmer, J and Maiwald, T},
title = {{Data-based identifiability analysis of non-linear dynamical models}},
journal = {Bioinformatics},
year = {2007},
volume = {23},
number = {19},
pages = {2612--2618},
month = sep
}

@article{Schmidt:2008gm,
author = {Schmidt, Henning and Madsen, Mads F and Dan{\o}, Sune and Cedersund, Gunnar},
title = {{Complexity reduction of biochemical rate expressions}},
journal = {Bioinformatics},
year = {2008},
volume = {24},
number = {6},
pages = {848--854},
month = mar
}

@article{Liebermeister:2005bm,
author = {Liebermeister, Wolfram and Baur, Ulrike and Klipp, Edda},
title = {{Biochemical network models simplified by balanced truncation}},
journal = {FEBS J},
year = {2005},
volume = {272},
number = {16},
pages = {4034--4043},
month = jul
}

@article{Timmer:2007tn,
author = {Timmer, J and Hengl, S and Maiwald, T and Becker, V},
title = {{Identifiability analysis for systematic parameter reduction and module identification in large {\ldots}}},
journal = {Proceedings of the International Conference on Systems {\ldots}},
year = {2007},
annote = {v bistvu isti kot Hengl}
}

@article{Banga:2008be,
author = {Banga, Julio R},
title = {{Optimization in computational systems biology}},
journal = {BMC Syst Biol},
year = {2008},
volume = {2},
pages = {47}
}

@article{RodriguezFernandez:2006bo,
author = {Rodriguez-Fernandez, Maria and Egea, Jose A and Banga, Julio R},
title = {{Novel metaheuristic for parameter estimation in nonlinear dynamic biological systems}},
journal = {BMC Bioinformatics},
year = {2006},
volume = {7},
pages = {483}
}

@article{Joyce:2008fr,
author = {Joyce, Paul and Marjoram, Paul},
title = {{Approximately sufficient statistics and bayesian computation}},
journal = {Statistical Applications in Genetics and Molecular Biology},
year = {2008},
volume = {7},
pages = {Article26}
}

@article{Ashyraliyev:2008ww,
author = {Ashyraliyev, Maksat and Jaeger, Johannes and Blom, Joke G},
title = {{Parameter estimation and determinability analysis applied to Drosophila gene circuits}},
journal = {BMC Syst Biol},
year = {2008},
volume = {2},
number = {83}
}

@article{Kirk:2008fx,
author = {Kirk, Paul D W and Toni, Tina and Stumpf, Michael P H},
title = {{Parameter inference for biochemical systems that undergo a Hopf bifurcation.}},
journal = {Biophys J},
year = {2008},
volume = {95},
number = {2},
pages = {540--549},
month = jul
}

@article{Naka:2006fz,
author = {Naka, Takashi and Hatakeyama, Mariko and Sakamoto, Naoto and Konagaya, Akihiko},
title = {{Compensation effect of the MAPK cascade on formation of phospho-protein gradients}},
journal = {BioSystems},
year = {2006},
volume = {83},
number = {2-3},
pages = {167--177}
}

@article{Hatakeyama:2007js,
author = {Hatakeyama, Mariko},
title = {{System properties of ErbB receptor signaling for the understanding of cancer progression}},
journal = {Mol Biosyst},
year = {2007},
volume = {3},
number = {2},
pages = {111--116},
month = jan
}

@article{Sakaki:2005uz,
author = {Sakaki, Yoshiyuki and Kholodenko, Boris N and Hatakeyama, Mariko and Kitano, Hiroaki and Kolch, Walter and de Meyts, Pierre and Yarden, Yosef and Westerhoff, Hans V and Wiley, H Steven},
title = {{The International Consortium on Systems Biology of Receptor Tyrosine Kinase Regulatory Networks}},
journal = {Systems biology},
year = {2005},
volume = {152},
number = {2},
pages = {53--54},
month = may
}

@article{Birtwistle:2007ec,
author = {Birtwistle, Marc R and Hatakeyama, Mariko and Yumoto, Noriko and Ogunnaike, Babatunde A and Hoek, Jan B and Kholodenko, Boris N},
title = {{Ligand-dependent responses of the ErbB signaling network: experimental and modeling analyses}},
journal = {Mol Syst Biol},
year = {2007},
volume = {3},
pages = {144}
}

@article{Nagashima:2007gl,
author = {Nagashima, Takeshi and Shimodaira, Hidetoshi and Ide, Kaori and Nakakuki, Takashi and Tani, Yukitaka and Takahashi, Kaoru and Yumoto, Noriko and Hatakeyama, Mariko},
title = {{Quantitative transcriptional control of ErbB receptor signaling undergoes graded to biphasic response for cell differentiation}},
journal = {J Biol Chem},
year = {2007},
volume = {282},
number = {6},
pages = {4045--4056},
month = feb
}

@article{Kimura:2008bv,
author = {Kimura, Shuhei and Sonoda, Katsuki and Yamane, Soichiro and Maeda, Hideki and Matsumura, Koki and Hatakeyama, Mariko},
title = {{Function approximation approach to the inference of reduced NGnet models of genetic networks}},
journal = {BMC Bioinformatics},
year = {2008},
volume = {9},
pages = {23}
}

@article{Nakakuki:2008cv,
author = {Nakakuki, Takashi and Yumoto, Noriko and Naka, Takashi and Shirouzu, Mikako and Yokoyama, Shigeyuki and Hatakeyama, Mariko},
title = {{Topological analysis of MAPK cascade for kinetic ErbB signaling}},
journal = {PLoS ONE},
year = {2008},
volume = {3},
number = {3},
pages = {e1782}
}

@article{Kimura:2005ga,
author = {Kimura, Shuhei and Ide, Kaori and Kashihara, Aiko and Kano, Makoto and Hatakeyama, Mariko and Masui, Ryoji and Nakagawa, Noriko and Yokoyama, Shigeyuki and Kuramitsu, Seiki and Konagaya, Akihiko},
title = {{Inference of S-system models of genetic networks using a cooperative coevolutionary algorithm}},
journal = {Bioinformatics},
year = {2005},
volume = {21},
number = {7},
pages = {1154--1163},
month = mar
}

@article{Hatakeyama:2003hw,
author = {Hatakeyama, Mariko and Kimura, Shuhei and Naka, Takashi and Kawasaki, Takuji and Yumoto, Noriko and Ichikawa, Mio and Kim, Jae-Hoon and Saito, Kazuki and Saeki, Mihoro and Shirouzu, Mikako and Yokoyama, Shigeyuki and Konagaya, Akihiko},
title = {{A computational model on the modulation of mitogen-activated protein kinase (MAPK) and Akt pathways in heregulin-induced ErbB signalling}},
journal = {Biochem J},
year = {2003},
volume = {373},
number = {Pt 2},
pages = {451--463},
month = jul
}

@article{Sasagawa:2005dw,
author = {Sasagawa, Satoru and Ozaki, Yu-ichi and Fujita, Kazuhiro and Kuroda, Shinya},
title = {{Prediction and validation of the distinct dynamics of transient and sustained ERK activation.}},
journal = {Nat Cell Biol},
year = {2005},
volume = {7},
number = {4},
pages = {365--373},
month = apr
}

@article{Fujioka:2006gy,
author = {Fujioka, Aki and Terai, Kenta and Itoh, Reina E and Aoki, Kazuhiro and Nakamura, Takeshi and Kuroda, Shinya and Nishida, Eisuke and Matsuda, Michiyuki},
title = {{Dynamics of the Ras/ERK MAPK cascade as monitored by fluorescent probes.}},
journal = {J Biol Chem},
year = {2006},
volume = {281},
number = {13},
pages = {8917--8926},
month = mar
}

@article{Satoru:2005uo,
author = {Satoru, Sasagawa and Yu-ichi, Ozaki and Kazuhiro, Fujita and Shinya, Kuroda},
title = {{[System understanding of ERK signal network: mechanisms for detecting temporal rate and final concentration of growth factors].}},
journal = {Tanpakushitsu Kakusan Koso},
year = {2005},
volume = {50},
number = {16 Suppl},
pages = {2275--2281},
month = dec
}

@article{Maeda:2006hi,
author = {Maeda, Akio and Ozaki, Yu-ichi and Sivakumaran, Sudhir and Akiyama, Tetsuro and Urakubo, Hidetoshi and Usami, Ayako and Sato, Miharu and Kaibuchi, Kozo and Kuroda, Shinya},
title = {{Ca2+ -independent phospholipase A2-dependent sustained Rho-kinase activation exhibits all-or-none response.}},
journal = {Genes Cells},
year = {2006},
volume = {11},
number = {9},
pages = {1071--1083},
month = sep
}

@article{Otsuji:2007cb,
author = {Otsuji, Mikiya and Ishihara, Shuji and Co, Carl and Kaibuchi, Kozo and Mochizuki, Atsushi and Kuroda, Shinya},
title = {{A mass conserved reaction-diffusion system captures properties of cell polarity.}},
journal = {PLoS Comput Biol},
year = {2007},
volume = {3},
number = {6},
pages = {e108},
month = jun
}

@article{Nishiwaki:2007jg,
author = {Nishiwaki, Taeko and Satomi, Yoshinori and Kitayama, Yohko and Terauchi, Kazuki and Kiyohara, Reiko and Takao, Toshifumi and Kondo, Takao},
title = {{A sequential program of dual phosphorylation of KaiC as a basis for circadian rhythm in cyanobacteria}},
journal = {EMBO J},
year = {2007},
volume = {26},
number = {17},
pages = {4029--4037},
month = sep
}

@article{Terauchi:2007jp,
author = {Terauchi, Kazuki and Kitayama, Yohko and Nishiwaki, Taeko and Miwa, Kumiko and Murayama, Yoriko and Oyama, Tokitaka and Kondo, Takao},
title = {{ATPase activity of KaiC determines the basic timing for circadian clock of cyanobacteria}},
journal = {Proc Natl Acad Sci USA},
year = {2007},
volume = {104},
number = {41},
pages = {16377--16381},
month = oct
}

@article{Kitayama:2008dz,
author = {Kitayama, Yohko and Nishiwaki, Taeko and Terauchi, Kazuki and Kondo, Takao},
title = {{Dual KaiC-based oscillations constitute the circadian system of cyanobacteria}},
journal = {Genes Dev},
year = {2008},
volume = {22},
number = {11},
pages = {1513--1521},
month = may
}

@article{Murayama:2008hh,
author = {Murayama, Yoriko and Oyama, Tokitaka and Kondo, Takao},
title = {{Regulation of circadian clock gene expression by phosphorylation states of KaiC in cyanobacteria}},
journal = {J Bacteriol},
year = {2008},
volume = {190},
number = {5},
pages = {1691--1698},
month = feb
}

@article{Tomita:2005ei,
author = {Tomita, Jun and Nakajima, Masato and Kondo, Takao and Iwasaki, Hideo},
title = {{No transcription-translation feedback in circadian rhythm of KaiC phosphorylation}},
journal = {Science},
year = {2005},
volume = {307},
number = {5707},
pages = {251--254},
month = jan
}

@article{Kageyama:2006ed,
author = {Kageyama, Hakuto and Nishiwaki, Taeko and Nakajima, Masato and Iwasaki, Hideo and Oyama, Tokitaka and Kondo, Takao},
title = {{Cyanobacterial circadian pacemaker: Kai protein complex dynamics in the KaiC phosphorylation cycle in vitro}},
journal = {Mol Cell},
year = {2006},
volume = {23},
number = {2},
pages = {161--171},
month = jul
}

@article{Takai:2006bl,
author = {Takai, Naoki and Nakajima, Masato and Oyama, Tokitaka and Kito, Ryotaku and Sugita, Chieko and Sugita, Mamoru and Kondo, Takao and Iwasaki, Hideo},
title = {{A KaiC-associating SasA-RpaA two-component regulatory system as a major circadian timing mediator in cyanobacteria}},
journal = {Proc Natl Acad Sci USA},
year = {2006},
volume = {103},
number = {32},
pages = {12109--12114},
month = aug
}

@article{Nakajima:2005jc,
author = {Nakajima, Masato and Imai, Keiko and Ito, Hiroshi and Nishiwaki, Taeko and Murayama, Yoriko and Iwasaki, Hideo and Oyama, Tokitaka and Kondo, Takao},
title = {{Reconstitution of circadian oscillation of cyanobacterial KaiC phosphorylation in vitro}},
journal = {Science},
year = {2005},
volume = {308},
number = {5720},
pages = {414--415},
month = apr
}

@article{Iwasaki:2004cw,
author = {Iwasaki, Hideo and Kondo, Takao},
title = {{Circadian timing mechanism in the prokaryotic clock system of cyanobacteria}},
journal = {J Biol Rhythms},
year = {2004},
volume = {19},
number = {5},
pages = {436--444},
month = sep
}

@article{Ozaki:2005ju,
author = {Ozaki, Yu-ichi and Sasagawa, Satoru and Kuroda, Shinya},
title = {{Dynamic characteristics of transient responses.}},
journal = {J. Biochem.},
year = {2005},
volume = {137},
number = {6},
pages = {659--663},
month = jun
}

@article{Urakubo:2008hx,
author = {Urakubo, Hidetoshi and Honda, Minoru and Froemke, Robert C and Kuroda, Shinya},
title = {{Requirement of an allosteric kinetics of NMDA receptors for spike timing-dependent plasticity.}},
journal = {J. Neurosci.},
year = {2008},
volume = {28},
number = {13},
pages = {3310--3323},
month = mar
}

@article{Endres:2008eb,
author = {Endres, R and Wingreen, N},
title = {{Accuracy of direct gradient sensing by single cells}},
journal = {Proc Natl Acad Sci USA},
year = {2008},
month = oct
}

@article{Mura:2008kq,
author = {Mura, Ivan and Csik{\'a}sz-Nagy, Attila},
title = {{Stochastic {P}etri {N}et extension of a yeast cell cycle model}},
journal = {J Theor Biol},
year = {2008},
volume = {254},
number = {4},
pages = {850--860},
month = oct
}

@article{Goss:1999un,
author = {Goss, P J and Peccoud, J},
title = {{Analysis of the stabilizing effect of Rom on the genetic network controlling ColE1 plasmid replication}},
journal = {Pacific Symposium on Biocomputing Pacific Symposium on Biocomputing},
year = {1999},
pages = {65--76}
}

@article{Doerschuk:1990vw,
author = {Doerschuk, P C and Chin, T M and Willsky, A S},
title = {{Modeling of cardiac rhythms. A signal-processing perspective}},
journal = {Journal of electrocardiology},
year = {1990},
volume = {23 Suppl},
pages = {102--110}
}

@article{Kielbassa:2008fi,
author = {Kielbassa, J and Bortfeldt, R and Schuster, S and Koch, I},
title = {{Modeling of the U1 snRNP assembly pathway in alternative splicing in human cells using Petri nets}},
journal = {Computational biology and chemistry},
year = {2008},
month = jul
}

@article{Breitling:2008gr,
author = {Breitling, Rainer and Gilbert, David and Heiner, Monika and Orton, Richard},
title = {{A structured approach for the engineering of biochemical network models, illustrated for signalling pathways}},
journal = {Brief Bioinformatics},
year = {2008},
volume = {9},
number = {5},
pages = {404--421},
month = aug
}

@article{GrafahrendBelau:2008ic,
author = {Grafahrend-Belau, Eva and Schreiber, Falk and Heiner, Monika and Sackmann, Andrea and Junker, Bj{\"o}rn H and Grunwald, Stefanie and Speer, Astrid and Winder, Katja and Koch, Ina},
title = {{Modularization of biochemical networks based on classification of Petri net t-invariants}},
journal = {BMC Bioinformatics},
year = {2008},
volume = {9},
pages = {90}
}

@article{Troncale:2007bb,
author = {Troncale, Sylvie and Comet, Jean-Paul and Bernot, Gilles},
title = {{Validation of biological models with temporal logic and Timed Hybrid Petri Nets}},
journal = {Conference proceedings : Annual International Conference of the IEEE Engineering in Medicine and Biology Society IEEE Engineering in Medicine and Biology Society Conference},
year = {2007},
volume = {2007},
pages = {4603--4608}
}

@article{Gambin:2006wu,
author = {Gambin, Anna and Lasota, S{\l}awomir and Rutkowski, Micha{\l}},
title = {{Analyzing stationary states of gene regulatory network using petri nets}},
journal = {In Silico Biol (Gedrukt)},
year = {2006},
volume = {6},
number = {1-2},
pages = {93--109}
}

@article{Moore:2005jw,
author = {Moore, Jason H and Boczko, Erik M and Summar, Marshall L},
title = {{Connecting the dots between genes, biochemistry, and disease susceptibility: systems biology modeling in human genetics}},
journal = {Mol Genet Metab},
year = {2005},
volume = {84},
number = {2},
pages = {104--111},
month = jan
}

@article{Bhalla:2002jz,
author = {Bhalla, Upinder S and Ram, Prahlad T and Iyengar, Ravi},
title = {{MAP kinase phosphatase as a locus of flexibility in a mitogen-activated protein kinase signaling network}},
journal = {Science},
year = {2002},
volume = {297},
number = {5583},
pages = {1018--1023},
month = aug
}

@article{Ferrell:1997ul,
author = {Ferrell, J E and Bhatt, R R},
title = {{Mechanistic studies of the dual phosphorylation of mitogen-activated protein kinase}},
journal = {J Biol Chem},
year = {1997},
volume = {272},
number = {30},
pages = {19008--19016},
month = jul
}

@article{Patwardhan:2007eo,
author = {Patwardhan, Parag and Miller, W Todd},
title = {{Processive phosphorylation: mechanism and biological importance}},
journal = {Cell Signal},
year = {2007},
volume = {19},
number = {11},
pages = {2218--2226},
month = oct
}

@article{Uda:2005vm,
author = {Uda, S and Kabashima, Y},
title = {{Statistical Mechanical Development of a Sparse Bayesian Classifier}},
journal = {JOURNAL-PHYSICAL SOCIETY OF JAPAN},
year = {2005}
}

@article{Ma:liAC5Jk4,
author = {Ma, Yussanne},
title = {{Yussanne's PhD thesis (final version)}}
}

@article{Swain:2002tc,
author = {Swain, Peter S and Siggia, Eric D},
title = {{The role of proofreading in signal transduction specificity.}},
journal = {Biophys J},
year = {2002},
volume = {82},
number = {6},
pages = {2928--2933},
month = jun
}

@article{Burack:1997ir,
author = {Burack, W R and Sturgill, T W},
title = {{The activating dual phosphorylation of {MAPK} by {MEK} is nonprocessive}},
journal = {Biochemistry},
year = {1997},
volume = {36},
number = {20},
pages = {5929--5933},
month = may
}

@article{Zhao:2001jr,
author = {Zhao, Y and Zhang, Z Y},
title = {{The mechanism of dephosphorylation of extracellular signal-regulated kinase 2 by mitogen-activated protein kinase phosphatase 3}},
journal = {J Biol Chem},
year = {2001},
volume = {276},
number = {34},
pages = {32382--32391},
month = aug
}

@article{Gunawardena:2007gl,
author = {Gunawardena, Jeremy},
title = {{Distributivity and processivity in multisite phosphorylation can be distinguished through steady-state invariants}},
journal = {Biophys J},
year = {2007},
volume = {93},
number = {11},
pages = {3828--3834},
month = nov
}

@article{Fukada:2007gu,
author = {Fukada, So-ichiro and Uezumi, Akiyoshi and Ikemoto, Madoka and Masuda, Satoru and Segawa, Masashi and Tanimura, Naoki and Yamamoto, Hiroshi and Miyagoe-Suzuki, Yuko and Takeda, Shin'ichi},
title = {{Molecular signature of quiescent satellite cells in adult skeletal muscle}},
journal = {Stem Cells},
year = {2007},
volume = {25},
number = {10},
pages = {2448--2459},
month = sep
}

@article{Kubota:2003bk,
author = {Kubota, Hiroyuki and Obata, Tohru and Ota, Kazuhisa and Sasaki, Takuma and Ito, Takashi},
title = {{Rapamycin-induced translational derepression of GCN4 mRNA involves a novel mechanism for activation of the eIF2 alpha kinase GCN2}},
journal = {J Biol Chem},
year = {2003},
volume = {278},
number = {23},
pages = {20457--20460},
month = jun
}

@article{Kimura:2007ip,
author = {Kimura, Toshiyuki and Nakagawa, Kiyotaka and Kubota, Hiroyuki and Kojima, Yoshihiro and Goto, Yuko and Yamagishi, Kenji and Oita, Shigeru and Oikawa, Shinichi and Miyazawa, Teruo},
title = {{Food-grade mulberry powder enriched with 1-deoxynojirimycin suppresses the elevation of postprandial blood glucose in humans}},
journal = {J Agric Food Chem},
year = {2007},
volume = {55},
number = {14},
pages = {5869--5874},
month = jul
}

@article{Nakagawa:2008vj,
author = {Nakagawa, Kiyotaka and Kubota, Hiroyuki and Tsuzuki, Tsuyoshi and Kariya, Jun and Kimura, Toshiyuki and Oikawa, Shinichi and Miyazawa, Teruo},
title = {{Validation of an ion trap tandem mass spectrometric analysis of mulberry 1-deoxynojirimycin in human plasma: application to pharmacokinetic studies}},
journal = {Biosci Biotechnol Biochem},
year = {2008},
volume = {72},
number = {8},
pages = {2210--2213},
month = jul
}

@article{Nakagawa:2007bc,
author = {Nakagawa, Kiyotaka and Kubota, Hiroyuki and Kimura, Toshiyuki and Yamashita, Shinji and Tsuzuki, Tsuyoshi and Oikawa, Shinichi and Miyazawa, Teruo},
title = {{Occurrence of orally administered mulberry 1-deoxynojirimycin in rat plasma}},
journal = {J Agric Food Chem},
year = {2007},
volume = {55},
number = {22},
pages = {8928--8933},
month = oct
}

@article{Cornuet:2008kx,
author = {Cornuet, J and Santos, F and Beaumont, M and Robert, C and Marin, J and Balding, D and Guillemaud, T and Estoup, A},
title = {{Inferring population history with DIY ABC: a user-friendly approach to Approximate Bayesian Computation}},
journal = {Bioinformatics},
year = {2008},
month = oct
}

@article{Walker:2008km,
author = {Walker, D and Georgopoulos, N and Southgate, J},
title = {{From pathway to population - a multiscale model of juxtacrine EGFR-MAPK signalling}},
journal = {BMC Syst Biol},
year = {2008},
volume = {2},
number = {1},
pages = {102},
month = nov
}

@article{Brent:2005jj,
author = {Brent, Roger and Lok, Larry},
title = {{Cell biology. A fishing buddy for hypothesis generators}},
journal = {Science},
year = {2005},
volume = {308},
number = {5721},
pages = {504--506},
month = apr
}

@article{Lok:2005ii,
author = {Lok, Larry and Brent, Roger},
title = {{Automatic generation of cellular reaction networks with Moleculizer 1.0}},
journal = {Nat Biotechnol},
year = {2005},
volume = {23},
number = {1},
pages = {131--136}
}

@article{Herrgard:2008gb,
author = {Herrg{\aa}rd, Markus J and Swainston, Neil and Dobson, Paul and Dunn, Warwick B and Arga, K Yal{\c c}in and Arvas, Mikko and Bl{\"u}thgen, Nils and Borger, Simon and Costenoble, Roeland and Heinemann, Matthias and Hucka, Michael and Le Nov{\`e}re, Nicolas and Li, Peter and Liebermeister, Wolfram and Mo, Monica L and Oliveira, Ana Paula and Petranovic, Dina and Pettifer, Stephen and Simeonidis, Evangelos and Smallbone, Kieran and Spasi{\'c}, Irena and Weichart, Dieter and Brent, Roger and Broomhead, David S and Westerhoff, Hans V and Kirdar, Bet{\"u}l and Penttil{\"a}, Merja and Klipp, Edda and Palsson, Bernhard {\O} and Sauer, Uwe and Oliver, Stephen G and Mendes, Pedro and Nielsen, Jens and Kell, Douglas B},
title = {{A consensus yeast metabolic network reconstruction obtained from a community approach to systems biology}},
journal = {Nat Biotechnol},
year = {2008},
volume = {26},
number = {10},
pages = {1155--1160},
month = sep
}

@article{ColmanLerner:2005jk,
author = {Colman-Lerner, Alejandro and Gordon, Andrew and Serra, Eduard and Chin, Tina and Resnekov, Orna and Endy, Drew and Pesce, C Gustavo and Brent, Roger},
title = {{Regulated cell-to-cell variation in a cell-fate decision system}},
journal = {Nature},
year = {2005},
volume = {437},
number = {7059},
pages = {699--706},
month = sep
}

@article{Brent:2006hj,
author = {Brent, Roger and Bruck, Jehoshua},
title = {{2020 computing: can computers help to explain biology?}},
journal = {Nature},
year = {2006},
volume = {440},
number = {7083},
pages = {416--417},
month = mar
}

@article{Burbulis:2007es,
author = {Burbulis, Ian and Yamaguchi, Kumiko and Yu, Richard and Resnekov, Orna and Brent, Roger},
title = {{Quantifying small numbers of antibodies with a 'near-universal' protein-DNA chimera}},
journal = {Nat Methods},
year = {2007},
volume = {4},
number = {12},
pages = {1011--1013},
month = nov
}

@article{Brent:2004ec,
author = {Brent, Roger},
title = {{A partnership between biology and engineering}},
journal = {Nat Biotechnol},
year = {2004},
volume = {22},
number = {10},
pages = {1211--1214},
month = sep
}

@article{Gordon:2007hq,
author = {Gordon, Andrew and Colman-Lerner, Alejandro and Chin, Tina E and Benjamin, Kirsten R and Yu, Richard C and Brent, Roger},
title = {{Single-cell quantification of molecules and rates using open-source microscope-based cytometry}},
journal = {Nat Methods},
year = {2007},
volume = {4},
number = {2},
pages = {175--181},
month = jan
}

@article{Golemis:2008ec,
author = {Golemis, Erica A and Serebriiskii, Ilya and Finley, Russell L and Kolonin, Mikhail G and Gyuris, Jeno and Brent, Roger},
title = {{Interaction trap/two-hybrid system to identify interacting proteins}},
journal = {Current protocols in molecular biology / edited by Frederick M Ausubel [et al]},
year = {2008},
volume = {Chapter 20},
pages = {Unit 20.1},
month = mar
}

@article{Brent:2004fs,
author = {Brent, Roger},
title = {{Intuition and innumeracy}},
journal = {Cell biology education},
year = {2004},
volume = {3},
number = {2},
pages = {88--90},
month = jul
}

@article{Brent:2004wh,
author = {Brent, Roger},
title = {{Building an artificial regulatory system to understand a natural one}},
journal = {Cell},
year = {2004},
volume = {116},
number = {2 Suppl},
pages = {S73--4, 1 p following S76},
month = jan
}

@article{Koutsourelakis:2008ug,
author = {Koutsourelakis, P},
title = {{A multi-resolution, non-parametric, Bayesian framework for identification of spatially-varying model {\ldots}}},
journal = {Arxiv preprint arXiv:0810.0744},
year = {2008}
}

@article{Koutsourelakis:2008wh,
author = {Koutsourelakis, P},
title = {{Uncertainty quantification in complex systems using approximate solvers}},
journal = {Arxiv preprint arXiv:0808.3416},
year = {2008}
}

@article{Blum:2008vt,
author = {Blum, M G B and Francois, O},
title = {{Highly tolerant likelihood-free Bayesian inference: An adaptive  non-linear heteroscedastic model}},
journal = {arXiv},
year = {2008},
volume = {stat.CO},
month = sep
}

@article{Peters:2008ui,
author = {Peters, G W and Fan, Y and Sisson, S A},
title = {{On sequential {M}onte {C}arlo, partial rejection control and approximate  {B}ayesian computation}},
journal = {arXiv},
year = {2008},
volume = {stat.CO},
month = aug,
annote = {Submitted to the Electronic Journal of Statistics
  (http://www.i-journals.org/ejs/) by the Institute of Mathematical Statistics
  (http://www.imstat.org)}
}

@article{Cornuet:2008kxa,
author = {Cornuet, Jean-Marie and Santos, Filipe and Beaumont, Mark A and Robert, Christian P and Marin, Jean-Michel and Balding, David J and Guillemaud, Thomas and Estoup, Arnaud},
title = {{Inferring population history with DIYABC: a user-friendly approach to  Approximate Bayesian Computation}},
journal = {arXiv},
year = {2008},
volume = {q-bio.PE},
month = apr,
annote = {submitted}
}

@article{Wilkinson:2008uy,
author = {Wilkinson, Richard D},
title = {{Approximate Bayesian computation (ABC) gives exact results under the  assumption of model error}},
journal = {arXiv},
year = {2008},
volume = {stat.CO},
month = nov,
annote = {13 pages, 1 figure}
}

@article{Blum:2008te,
author = {Blum, Michael G B and Tran, Viet Chi},
title = {{Approximate Bayesian Computation for epidemiological models: Application  to the Cuban HIV-AIDS epidemic with contact-tracing and unobserved infectious  population}},
journal = {arXiv},
year = {2008},
volume = {stat.AP},
month = oct,
annote = {18 pages, 8 figures}
}

@article{Excoffier:2009vf,
author = {Excoffier, Christoph Leuenberger Daniel Wegmann Laurent},
title = {{Bayesian Computation and Model Selection in Population Genetics}},
journal = {arXiv},
year = {2009},
volume = {stat.ME},
month = jan,
annote = {18 pages, 3 figures}
}

@article{Rappas:2005fq,
author = {Rappas, Mathieu and Schumacher, Jorg and Beuron, Fabienne and Niwa, Hajime and Bordes, Patricia and Wigneshweraraj, Sivaramesh and Keetch, Catherine A and Robinson, Carol V and Buck, Martin and Zhang, Xiaodong},
title = {{Structural insights into the activity of enhancer-binding proteins}},
journal = {Science},
year = {2005},
volume = {307},
number = {5717},
pages = {1972--1975},
month = mar
}

@article{Kobayashi:2007je,
author = {Kobayashi, Ryuji and Suzuki, Toshiharu and Yoshida, Masasuke},
title = {{Escherichia coli phage-shock protein {A} ({P}sp{A}) binds to membrane phospholipids and repairs proton leakage of the damaged membranes}},
journal = {Mol Microbiol},
year = {2007},
volume = {66},
number = {1},
pages = {100--109},
month = sep
}

@article{Hautphenne:2008tt,
author = {Hautphenne, S and Latouche, G and Remiche, M},
title = {{Newton's iteration for the extinction probability of a Markovian binary tree}},
journal = {Linear Algebra and Its Applications},
year = {2008}
}

@article{Shin:Inwk3xWa,
author = {Shin, Sung-Young and Rath, Oliver and Choo, Sang-Mok and Fee, Frances and McFerran, Brian and Kolch, Walter and Cho, Kwang-Hyun},
title = {{Positive- and negative-feedback regulations coordinate the dynamic behaviour of the Ras-Raf-MEK-ERK signal transduction pathway}}
}

@article{Moral:2008tm,
author = {Moral, P {Del and Doucet, A and Jasra, A},
title = {{An Adaptive Sequential {M}onte {C}arlo Method for Approximate {B}ayesian Computation}},
journal = {arXiv (preprint)},
year = {2008}
}

@article{Toni:2009vj,
author = {Toni, Tina and Welch, David and Strelkowa, Natalja and Ipsen, Andreas and Stumpf, Michael P H},
title = {{Approximate {B}ayesian computation scheme for parameter inference and model selection in dynamical systems }},
journal = {J. R. Soc. Interface},
year = {2009},
volume = {6},
pages = {187--202}
}

@article{Landman:2007gq,
author = {Landman, Kerry A and Cai, Anna Q},
title = {{Cell proliferation and oxygen diffusion in a vascularising scaffold}},
journal = {Bull Math Biol},
year = {2007},
volume = {69},
number = {7},
pages = {2405--2428},
month = sep
}

@article{Binder:2008tf,
author = {Binder, Benjamin J and Landman, Kerry A and Simpson, Matthew J and Mariani, Michael and Newgreen, Donald F},
title = {{Modeling proliferative tissue growth: a general approach and an avian case study}},
journal = {Physical review E, Statistical, nonlinear, and soft matter physics},
year = {2008},
volume = {78},
number = {3 Pt 1},
pages = {031912},
month = aug
}

@article{Landman:2007fc,
author = {Landman, Kerry A and Cai, Anna Q and Hughes, Barry D},
title = {{Travelling waves of attached and detached cells in a wound-healing cell migration assay}},
journal = {Bull Math Biol},
year = {2007},
volume = {69},
number = {7},
pages = {2119--2138},
month = sep
}

@article{Trewenack:2009fy,
author = {Trewenack, Abbey J and Landman, Kerry A},
title = {{A traveling wave model for invasion by precursor and differentiated cells}},
journal = {Bull Math Biol},
year = {2009},
volume = {71},
number = {2},
pages = {291--317},
month = jan
}

@article{Slater:2009ja,
author = {Slater, Jennifer L and Landman, Kerry A and Hughes, Barry D and Shen, Qin and Temple, Sally},
title = {{Cell lineage tree models of neurogenesis}},
journal = {J Theor Biol},
year = {2009},
volume = {256},
number = {2},
pages = {164--179},
month = jan
}

@article{Trewenack:2007fb,
author = {Trewenack, Abbey J and Landman, Kerry A and Bell, Ben D},
title = {{Dispersal and settling of translocated populations: a general study and a New Zealand amphibian case study}},
journal = {Journal of Mathematical Biology},
year = {2007},
volume = {55},
number = {4},
pages = {575--604},
month = sep
}

@article{Simpson:2007dz,
author = {Simpson, Matthew J and Landman, Kerry A and Bhaganagarapu, Kaushik},
title = {{Coalescence of interacting cell populations}},
journal = {J Theor Biol},
year = {2007},
volume = {247},
number = {3},
pages = {525--543},
month = aug
}

@article{Cai:2007ef,
author = {Cai, Anna Q and Landman, Kerry A and Hughes, Barry D and Witt, Colleen M},
title = {{T cell development in the thymus: from periodic seeding to constant output}},
journal = {J Theor Biol},
year = {2007},
volume = {249},
number = {2},
pages = {384--394},
month = nov
}

@article{Plikus:2008ia,
author = {Plikus, Maksim V and Mayer, Julie Ann and de La Cruz, Damon and Baker, Ruth E and Maini, Philip K and Maxson, Robert and Chuong, Cheng-Ming},
title = {{Cyclic dermal BMP signalling regulates stem cell activation during hair regeneration}},
journal = {Nature},
year = {2008},
volume = {451},
number = {7176},
pages = {340--344},
month = jan
}

@article{Johnston:2007eq,
author = {Johnston, Matthew D and Edwards, Carina M and Bodmer, Walter F and Maini, Philip K and Chapman, S Jonathan},
title = {{Mathematical modeling of cell population dynamics in the colonic crypt and in colorectal cancer}},
journal = {Proc Natl Acad Sci USA},
year = {2007},
volume = {104},
number = {10},
pages = {4008--4013},
month = mar
}

@article{Chen:2009jj,
author = {Chen, William W and Schoeberl, Birgit and Jasper, Paul J and Niepel, Mario and Nielsen, Ulrik B and Lauffenburger, Douglas A and Sorger, Peter K},
title = {{Input-output behavior of {E}rb{B} signaling pathways as revealed by a mass action model trained against dynamic data}},
journal = {Mol Syst Biol},
year = {2009},
volume = {5},
pages = {239}
}

@article{Hlavacek:2009kf,
author = {Hlavacek, William S},
title = {{How to deal with large models?}},
journal = {Mol Syst Biol},
year = {2009},
volume = {5},
pages = {240}
}

@article{Matsuno:2003ta,
author = {Matsuno, Hiroshi and Murakami, Ryutaro and Yamane, Rie and Yamasaki, Naoyuki and Fujita, Sachie and Yoshimori, Haruka and Miyano, Satoru},
title = {{Boundary formation by notch signaling in Drosophila multicellular systems: experimental observations and gene network modeling by Genomic Object Net}},
journal = {Pacific Symposium on Biocomputing Pacific Symposium on Biocomputing},
year = {2003},
pages = {152--163}
}

@article{Tucker:2007dr,
author = {Tucker, Warwick and Kutalik, Zolt{\'a}n and Moulton, Vincent},
title = {{Estimating parameters for generalized mass action models using constraint propagation}},
journal = {Mathematical biosciences},
year = {2007},
volume = {208},
number = {2},
pages = {607--620},
month = jul
}

@article{Kotte:2009dl,
author = {Kotte, O and Heinemann, M},
title = {{A divide-and-conquer approach to analyze underdetermined biochemical models}},
journal = {Bioinformatics},
year = {2009},
month = jan
}

@article{Ashyraliyev:2009gx,
author = {Ashyraliyev, Maksat and Fomekong-Nanfack, Yves and Kaandorp, Jaap A and Blom, Joke G},
title = {{Systems biology: parameter estimation for biochemical models}},
journal = {FEBS J},
year = {2009},
volume = {276},
number = {4},
pages = {886--902},
month = jan
}

@article{Sun:2008ej,
author = {Sun, Xiaodian and Jin, Li and Xiong, Momiao},
title = {{Extended kalman filter for estimation of parameters in nonlinear state-space models of biochemical networks}},
journal = {PLoS ONE},
year = {2008},
volume = {3},
number = {11},
pages = {e3758}
}

@article{Anonymous:c9uFR6wM,
title = {{Matlab based {P}etri net analysis}}
}

@article{Krfickeberg:1987te,
author = {Krfickeberg, F and Jaxy, M},
title = {{Mathematical Methods for Calculating Invariants in Petri Nets}},
journal = {Advances in Petri Nets},
year = {1987}
}

@article{Anonymous:pS2Ywske,
title = {{A fast and space-saving algorithm for computing invariants of Petri nets
}}
}

@article{Zaitsev:2004vv,
author = {Zaitsev, D},
title = {{Invariants of Timed Petri Nets}},
journal = {Cybernetics and Systems Analysis},
year = {2004}
}

@article{Zaitsev:2004vi,
author = {Zaitsev, D},
title = {{Decomposition-based calculation of Petri net invariants}},
journal = {Proceedings of Token based computing Workshop of the 25- {\ldots}},
year = {2004}
}

@article{Marsan:1989uo,
author = {Marsan, M},
title = {{Stochastic Petri Nets: An Elementary Introduction}},
journal = {Advances in Petri Nets},
year = {1989}
}

@article{Hanzalek:w2HZ0es0,
author = {Hanzalek, Zdenek},
title = {{Matlab toolbox for {P}etri nets}}
}

@article{DarrenJWilkinson:2009fy,
author = {Darren J Wilkinson},
title = {{Stochastic modelling for quantitative description of heterogeneous biological systems}},
journal = {Nat Rev Genet},
year = {2009},
volume = {10},
number = {2},
pages = {122},
month = jan
}

@article{Jasra:8lo3xiqE,
author = {Jasra, Ajay and Doucet, Arnaud},
title = {{Stability of sequential Monte Carlo samplers via the Foster--Lyapunov condition}}
}

@article{Jobin:2008il,
author = {Jobin, Matthew and Mountain, Joanna},
title = {{REJECTOR: software for population history inference from genetic data via a rejection algorithm}},
journal = {Bioinformatics},
year = {2008},
volume = {24},
number = {24},
pages = {2936},
month = dec
}

@article{Rogers:2008fg,
author = {Rogers, Simon and Girolami, Mark and Kolch, Walter and Waters, Katrina and Liu, Tao and Thrall, Brian and Wiley, H},
title = {{Investigating the correspondence between transcriptomic and proteomic expression profiles using coupled cluster models}},
journal = {Bioinformatics},
year = {2008},
volume = {24},
number = {24},
pages = {2894},
month = dec
}

@article{Girolami:2008ww,
author = {Girolami, M},
title = {{Bayesian inference for differential equations}},
journal = {Theoretical Computer Science},
year = {2008},
volume = {408},
number = {1},
pages = {4--16}
}

@article{Georgellis:1998ev,
author = {Georgellis, Dimitris and Kwon, Ohsuk and de Wulf, Peter and Lin, E},
title = {{Signal Decay through a Reverse Phosphorelay in the Arc Two-component Signal Transduction System}},
journal = {J Biol Chem},
year = {1998},
volume = {273},
number = {49},
pages = {32864},
month = dec
}

@article{AlvarezPonce:2009fu,
author = {Alvarez-Ponce, David and Aguad{\'e}, Montserrat and Rozas, Julio},
title = {{Network-level molecular evolutionary analysis of the insulin/TOR signal transduction pathway across 12 Drosophila genomes}},
journal = {Genome Res},
year = {2009},
volume = {19},
number = {2},
pages = {234--242},
month = jan
}

@article{Mura:2008wf,
author = {Mura, I and Csik{\'a}sz-Nagy, A},
title = {{Stochastic {P}etri {N}et extension of a yeast cell cycle model}},
journal = {J Theor Biol},
year = {2008}
}

@article{Heiner:2008uz,
author = {Heiner, M and Gilbert, D and Donaldson, R},
title = {{Petri nets for systems and synthetic biology}},
journal = {Lecture Notes in Computer Science},
year = {2008},
volume = {5016},
pages = {215--264}
}

@article{Gilbert:2007vw,
author = {Gilbert, D and Heiner, M and Lehrack, S},
title = {{A unifying framework for modelling and analysing biochemical pathways using Petri nets}},
journal = {Lecture Notes in Computer Science},
year = {2007},
volume = {4695},
pages = {200--216}
}

@article{Gilbert:2006wy,
author = {Gilbert, D and Heiner, M},
title = {{From Petri nets to differential equations-an integrative approach for biochemical network analysis}},
journal = {Lecture Notes in Computer Science},
year = {2006},
volume = {4024},
pages = {181--200}
}

@article{Greenwood:2007bk,
author = {Greenwood, Darren and Greenwood, Darren},
title = {{Reliability of journal impact factor rankings}},
journal = {BMC Medical Research Methodology 2007 7:48},
year = {2007},
volume = {7},
number = {1},
pages = {48},
month = nov
}

@article{Heath:2008tm,
author = {Heath, J and Kwiatkowska, M and Norman, G and Parker, D},
title = {{Probabilistic model checking of complex biological pathways}},
journal = {Theoretical Computer Science},
year = {2008}
}

@article{Kwiatkowska:2007vx,
author = {Kwiatkowska, M and Norman, G and Parker, D},
title = {{Stochastic model checking}},
journal = {Lecture Notes in Computer Science},
year = {2007}
}

@article{Kwiatkowska:2006vp,
author = {Kwiatkowska, M and Norman, G and Parker, D and Tymchyshyn, O},
title = {{Simulation and verification for computational modelling of signalling pathways}},
journal = {Proceedings of the 38th conference on Winter simulation},
year = {2006}
}

@article{Hinton:2006vr,
author = {Hinton, A and Kwiatkowska, M and Norman, G and Parker, D},
title = {{PRISM: A tool for automatic verification of probabilistic systems}},
journal = {Lecture Notes in Computer Science},
year = {2006}
}

@article{Schwartz:2008ia,
author = {Schwartz, Martin A},
title = {{The importance of stupidity in scientific research}},
journal = {J Cell Sci},
year = {2008},
volume = {121},
number = {Pt 11},
pages = {1771},
month = may
}

@article{Manrai:2008kb,
author = {Manrai, Arjun Kumar and Gunawardena, Jeremy},
title = {{The geometry of multisite phosphorylation}},
journal = {Biophys J},
year = {2008},
volume = {95},
number = {12},
pages = {5533--5543},
month = dec
}

@article{Gunawardena:2005jm,
author = {Gunawardena, Jeremy},
title = {{Multisite protein phosphorylation makes a good threshold but can be a poor switch}},
journal = {Proc Natl Acad Sci USA},
year = {2005},
volume = {102},
number = {41},
pages = {14617--14622},
month = oct
}

@article{Gunawardena:epROApBd,
author = {Gunawardena, J},
title = {{Models in systems biology: the parameter problem and the meanings of robustness}}
}

@article{Shampine:1997vh,
author = {Shampine, L and Reichelt, M},
title = {{The matlab ode suite}},
journal = {SIAM Journal on Scientific Computing},
year = {1997}
}

@article{Cromer:2008gv,
author = {Cromer, D and Stark, J and Davenport, M},
title = {{Low red cell production may protect against severe anemia during a malaria infection-Insights from modeling}},
journal = {J Theor Biol},
year = {2008},
month = dec
}

@article{Tanaka:2006fb,
author = {Tanaka, Reiko J and Okano, Hiroyuki and Kimura, Hidenori},
title = {{Mathematical description of gene regulatory units}},
journal = {Biophys J},
year = {2006},
volume = {91},
number = {4},
pages = {1235--1247},
month = aug
}

@article{Tanaka:2005wq,
author = {Tanaka, R and Csete, M and Doyle, J},
title = {{Highly optimised global organisation of metabolic networks}},
journal = {Systems biology},
year = {2005},
volume = {152},
number = {4},
pages = {179--184},
month = nov
}

@article{Mann:2002tf,
author = {Mann, Matthias and Ong, Shao En and Gr{\o}nborg, Mads and Steen, Hanno and Jensen, Ole N and Pandey, Akhilesh},
title = {{Analysis of protein phosphorylation using mass spectrometry: deciphering the phosphoproteome}},
journal = {Trends Biotechnol},
year = {2002},
volume = {20},
number = {6},
pages = {261--268},
month = may
}

@article{BraconiQuintaje:2008fi,
author = {Braconi Quintaje, Silvia and Orchard, Sandra},
title = {{The annotation of both human and mouse kinomes in UniProtKB/Swiss-Prot: one small step in manual annotation, one giant leap for full comprehension of genomes}},
journal = {Mol Cell Proteomics},
year = {2008},
volume = {7},
number = {8},
pages = {1409--1419},
month = jul
}

@article{Manning:2002gm,
author = {Manning, G and Whyte, D B and Martinez, R and Hunter, T and Sudarsanam, S},
title = {{The protein kinase complement of the human genome}},
journal = {Science},
year = {2002},
volume = {298},
number = {5600},
pages = {1912--1934},
month = dec
}

@article{Zolnierowicz:2000ek,
author = {Zolnierowicz, S and Bollen, M},
title = {{Protein phosphorylation and protein phosphatases. De Panne, Belgium, September 19-24, 1999}},
journal = {EMBO J},
year = {2000},
volume = {19},
number = {4},
pages = {483--488},
month = feb
}

@article{Steen:2005bu,
author = {Steen, Hanno and Jebanathirajah, Judith A and Springer, Michael and Kirschner, Marc W},
title = {{Stable isotope-free relative and absolute quantitation of protein phosphorylation stoichiometry by MS}},
journal = {Proc Natl Acad Sci USA},
year = {2005},
volume = {102},
number = {11},
pages = {3948--3953},
month = mar
}

@article{Hunter:1998fn,
author = {Hunter, T},
title = {{The Croonian Lecture 1997. The phosphorylation of proteins on tyrosine: its role in cell growth and disease}},
journal = {Philos Trans R Soc Lond, B, Biol Sci},
year = {1998},
volume = {353},
number = {1368},
pages = {583--605},
month = apr
}

@article{Johnson:2002bk,
author = {Johnson, Gary L and Lapadat, Razvan},
title = {{Mitogen-activated protein kinase pathways mediated by ERK, JNK, and p38 protein kinases}},
journal = {Science},
year = {2002},
volume = {298},
number = {5600},
pages = {1911--1912},
month = dec
}

@article{Scott:9QjUyFeg,
author = {Scott, Sisson},
title = {{Annotated bibliography, Approximate Bayesian Computation}}
}

@article{Grelaud:2008vr,
author = {Grelaud, Aude and Robert, Christian and Marin, Jean-Michel and Rodolphe, Francois and Taly, Jean-Francois},
title = {{ABC likelihood-freee methods for model choice in Gibbs random fields}},
journal = {arXiv},
year = {2008},
volume = {stat.CO},
month = jul,
annote = {19 pages, 5 figures, to appear in Bayesian Analysis}
}

@article{Marin:2008tr,
author = {Marin, J M and Robert, Christian},
title = {{Approximating the marginal likelihood in mixture models}},
journal = {arXiv},
year = {2008},
volume = {stat.ME},
month = apr
}

@article{Beaumont:2008vi,
author = {Beaumont, Mark A and Cornuet, Jean-Marie and Marin, Jean-Michel and Robert, Christian P},
title = {{OLD Adaptive approximate Bayesian computation}},
journal = {arXiv},
year = {2008},
volume = {stat.CO},
month = may,
annote = {8 pages, 2 figures, one algorithm, third revised resubmission to
  Biometrika}
}

@article{Blum:QBhWtoWS,
author = {Blum, Michael G B},
title = {{Approximate Bayesian Computation: a non-parametric perspective}}
}

@article{Wilkinson:2009vy,
author = {Wilkinson, R and Tavar{\'e}, S},
title = {{Estimating the primate divergence time using conditioned birth-and-death processes.}},
journal = {Theoretical population biology},
year = {2009}
}

@article{Boyle:2005uu,
author = {Boyle, P and Frean, M},
title = {{Dependent gaussian processes}},
journal = {Advances in Neural Information Processing Systems 17: {\ldots}},
year = {2005}
}

@article{NHace:2008uf,
author = {N Hace and Henney, A and Hood, L and Iyengar, R and Jackson, V},
title = {{Report on EU--USA Workshop: How Systems Biology Can Advance Cancer Research (27 October 2008)}},
journal = {Molecular Oncology},
year = {2008}
}

@article{Padoan:2009wg,
author = {Padoan, Simone A and Ribatet, Mathieu and Sisson, Scott A},
title = {{Likelihood-based inference for max-stable processes}},
journal = {arXiv},
year = {2009},
volume = {stat.ME},
month = feb
}

@article{Dawid:9xh8TVUE,
author = {Dawid, AP and Stone, M and Zidek, JV},
title = {{Critique of E. T. Jaynes's "Paradoxes of Probability Theory"}}
}

@article{Dawid:1997tc,
author = {Dawid, AP},
title = {{Comments on ``non-informative priors do not exist''}},
journal = {Journal of Statistical Planning and Inference},
year = {1997},
volume = {65},
number = {1},
pages = {178--180}
}

@article{Cox:wg,
author = {Cox, DR},
title = {{Frequentist and Bayesian Statistics: A Critique}},
journal = {Proceedings of PHYSTAT},
volume = {5},
pages = {12--15}
}

@article{MacKay:1992ul,
author = {MacKay, DJC},
title = {{Bayesian interpolation}},
journal = {Neural computation},
year = {1992},
volume = {4},
number = {3},
pages = {415--447}
}

@article{Kirk:2009hw,
author = {Kirk, Paul D W and Stumpf, Michael P H},
title = {{Gaussian process regression bootstrapping: exploring the effects of uncertainty in time course data.}},
journal = {Bioinformatics},
year = {2009},
volume = {25},
number = {10},
pages = {1300--1306},
month = may
}

@article{And:to,
author = {And, Margaret Porter Scott and And, Margaret Porter Scott and Miller, W Todd and Miller, W Todd},
title = {{A Peptide Model System for Processive Phosphorylation by Src Family Kinases†}}
}

@article{Pellicena:2001iu,
author = {Pellicena, Patricia and Miller, W},
title = {{Processive Phosphorylation of p130{C}as by {S}rc Depends on {SH}3-Polyproline Interactions}},
journal = {J Biol Chem},
year = {2001},
volume = {276},
number = {30},
pages = {28190},
month = jul
}

@article{Patwardhan:2007vx,
author = {Patwardhan, P and Miller, WT},
title = {{Processive phosphorylation: Mechanism and biological importance}},
journal = {Cell Signal},
year = {2007},
volume = {19},
number = {11},
pages = {2218--2226}
}

@article{Wiegert:2007ws,
author = {Wiegert, JS and Bengtson, CP and Bading, H},
title = {{Diffusion and not active transport underlies and limits ERK1/2 synapse-to-nucleus signaling in hippocampal neurons}},
journal = {J Biol Chem},
year = {2007},
volume = {282},
number = {40},
pages = {29621},
annote = {pg 2 levo}
}

@article{Oda:2005ix,
author = {Oda, Kanae and Matsuoka, Yukiko and Funahashi, Akira and Kitano, Hiroaki},
title = {{A comprehensive pathway map of epidermal growth factor receptor signaling}},
journal = {Mol Syst Biol},
year = {2005},
volume = {1},
pages = {2005.0010}
}

@article{Burack:2005tj,
author = {Burack, WR and Shaw, AS},
title = {{Live Cell Imaging of ERK and MEK: simple binding equilibrium explains the regulated nucleocytoplasmic distribution of ERK}},
journal = {J Biol Chem},
year = {2005},
volume = {280},
number = {5},
pages = {3832--3837}
}

@article{Horgan:2003vg,
author = {Horgan, AM and Stork, PJS},
title = {{Examining the mechanism of Erk nuclear translocation using green fluorescent protein}},
journal = {Experimental cell research},
year = {2003},
volume = {285},
number = {2},
pages = {208--220}
}

@article{delMoral:2001tr,
author = {del Moral, P and Guionnet, A},
title = {{On the stability of interacting processes with applications to filtering and genetic algorithms}},
journal = {Annales de l'Institut Henri Poincar{\'e}/Probabilit{\'e}s et statistiques},
year = {2001},
volume = {37},
number = {2},
pages = {155--194}
}

@article{Adachi:1999ha,
author = {Adachi, M and Fukuda, M and Nishida, E},
title = {{Two co-existing mechanisms for nuclear import of MAP kinase: passive diffusion of a monomer and active transport of a dimer}},
journal = {EMBO J},
year = {1999},
volume = {18},
number = {19},
pages = {5347--5358},
month = sep
}

@article{Carlin:1991ux,
author = {Carlin, B and Polson, N},
title = {{Inference for nonconjugate Bayesian models using the Gibbs sampler}},
journal = {The Canadian Journal of Statistics/La Revue Canadienne de {\ldots}},
year = {1991}
}

@article{Carlin:1995uy,
author = {Carlin, B and Chib, S},
title = {{Bayesian model choice via Markov chain Monte Carlo methods}},
journal = {Journal of the Royal Statistical Society Series B},
year = {1995}
}

@article{delMoral:2004uc,
author = {del Moral, P},
title = {{Feynman-Kac formulae}},
journal = {ulb.tu-darmstadt.de},
year = {2004}
}

@article{Crisan:2000uu,
author = {Crisan, D and Doucet, A},
title = {{Convergence of sequential Monte Carlo methods}},
journal = {Signal Process. Group},
year = {2000}
}

@article{Anonymous:yB_ZtQ0q,
title = {{[0804.3173] Harold Jeffreys' Theory of Probability revisited}}
}

@article{Waldherr:uq,
author = {Waldherr, Steffen and Hasenauer, Jan and Allgower, Frank},
title = {{Estimation of biochemical network parameter distributions in cell populations}},
journal = {arXiv}
}

@article{Kim:2007ev,
author = {Kim, D},
title = {{Spectral Methods for Parametric Sensitivity in Stochastic Dynamical Systems}},
journal = {Biophys J},
year = {2007},
volume = {92},
number = {2},
pages = {379--393},
month = jan
}

@article{Margaria:2001ho,
author = {Margaria, G},
title = {{Differential algebra methods for the study of the structural identifiability of rational function state-space models in the biosciences}},
journal = {Mathematical biosciences},
year = {2001},
volume = {174},
number = {1},
pages = {1--26},
month = nov
}

@article{Jiang:2005ju,
author = {Jiang, Yi and Jiang, Yi and Pjesivac-Grbovic, Jelena and Pjesivac-Grbovic, Jelena and Cantrell, Charles and Cantrell, Charles and Freyer, James P and Freyer, James P},
title = {{A Multiscale Model for Avascular Tumor Growth}},
journal = {Biophys J},
year = {2005},
volume = {89},
number = {6},
pages = {3884},
month = nov
}

@article{Pachter:2005vo,
author = {Pachter, L and Sturmfels, B},
title = {{Algebraic statistics for computational biology}},
year = {2005}
}

@article{Kelly:2008fn,
author = {Kelly, Wp and Stumpf, MPH},
title = {{Protein-protein interactions: from global to local analyses}},
journal = {Curr Opin Biotechnol},
year = {2008},
volume = {19},
number = {4},
pages = {396--403},
month = jul
}

@article{Erguler:2008gi,
author = {Erguler, Kamil and Stumpf, Michael P H},
title = {{Statistical interpretation of the interplay between noise and chaos in the stochastic logistic map}},
journal = {Mathematical biosciences},
year = {2008},
volume = {216},
number = {1},
pages = {90--99},
month = oct
}

@article{DarrenJWilkinson:vl,
author = {Darren J Wilkinson and Darren J Wilkinson},
title = {{Bayesian Emulation and Calibration of a Stochastic Computer Model of Mitochondrial DNA Deletions in Substantia Nigra Neurons}},
journal = {http://dx.doi.org/10.1198/jasa.2009.0005}
}

@article{Joyce:2008vm,
author = {Joyce, P and Marjoram, P},
title = {{Approximately sufficient statistics and Bayesian computation}},
journal = {Statistical Applications in Genetics and Molecular Biology},
year = {2008}
}

@article{Jabot:2009dc,
author = {Jabot, Franck and Chave, J{\'e}r{\^o}me},
title = {{Inferring the parameters of the neutral theory of biodiversity using phylogenetic information and implications for tropical forests}},
journal = {Ecol Lett},
year = {2009},
volume = {12},
number = {3},
pages = {239--248},
month = feb
}

@book{Anonymous:2004ta,
publisher = {Elsevier},
year = {2004}
}

@article{Hickerson:2008cg,
author = {Hickerson, Michael J and Meyer, Christopher P},
title = {{Testing comparative phylogeographic models of marine vicariance and dispersal using a hierarchical Bayesian approach}},
journal = {BMC Evol Biol},
year = {2008},
volume = {8},
pages = {322}
}

@article{Sousa:2009by,
author = {Sousa, Vitor C and Fritz, Marielle and Beaumont, Mark A and Chikhi, Loun{\`e}s},
title = {{Approximate bayesian computation without summary statistics: the case of admixture}},
journal = {Genetics},
year = {2009},
volume = {181},
number = {4},
pages = {1507--1519},
month = mar
}

@article{Verdu:2009hj,
author = {Verdu, Paul and Austerlitz, Frederic and Estoup, Arnaud and Vitalis, Renaud and Georges, Myriam and Th{\'e}ry, Sylvain and Froment, Alain and Le Bomin, Sylvie and Gessain, Antoine and Hombert, Jean-Marie and van der Veen, Lolke and Quintana-Murci, Lluis and Bahuchet, Serge and Heyer, Evelyne},
title = {{Origins and genetic diversity of pygmy hunter-gatherers from Western Central Africa}},
journal = {Curr Biol},
year = {2009},
volume = {19},
number = {4},
pages = {312--318},
month = feb
}

@article{Templeton:2009ka,
author = {Templeton, Alan R},
title = {{Statistical hypothesis testing in intraspecific phylogeography: nested clade phylogeographical analysis vs. approximate Bayesian computation}},
journal = {Mol Ecol},
year = {2009},
volume = {18},
number = {2},
pages = {319--331}
}

@article{Francois:2008jm,
author = {Fran{\c c}ois, Olivier and Blum, Michael G B and Jakobsson, Mattias and Rosenberg, Noah A},
title = {{Demographic history of european populations of Arabidopsis thaliana}},
journal = {PLoS Genet},
year = {2008},
volume = {4},
number = {5},
pages = {e1000075},
month = apr
}

@article{Foll:2008fe,
author = {Foll, Matthieu and Beaumont, Mark A and Gaggiotti, Oscar},
title = {{An approximate Bayesian computation approach to overcome biases that arise when using amplified fragment length polymorphism markers to study population structure}},
journal = {Genetics},
year = {2008},
volume = {179},
number = {2},
pages = {927--939},
month = may
}

@article{Hickerson:2007jt,
author = {Hickerson, Michael J and Stahl, Eli and Takebayashi, Naoki},
title = {{msBayes: pipeline for testing comparative phylogeographic histories using hierarchical approximate Bayesian computation}},
journal = {BMC Bioinformatics},
year = {2007},
volume = {8},
pages = {268}
}

@article{Ingvarsson:2008jp,
author = {Ingvarsson, P{\"a}r K},
title = {{Multilocus patterns of nucleotide polymorphism and the demographic history of Populus tremula}},
journal = {Genetics},
year = {2008},
volume = {180},
number = {1},
pages = {329--340},
month = aug
}

@article{Pascual:2007ey,
author = {Pascual, M and Chapuis, M P and Mestres, F and Balany{\`a}, J and Huey, R B and Gilchrist, G W and Serra, L and Estoup, A},
title = {{Introduction history of Drosophila subobscura in the New World: a microsatellite-based survey using ABC methods}},
journal = {Mol Ecol},
year = {2007},
volume = {16},
number = {15},
pages = {3069--3083},
month = jul
}

@article{Hickerson:2006uf,
author = {Hickerson, Michael J and Stahl, Eli A and Lessios, H A},
title = {{Test for simultaneous divergence using approximate Bayesian computation}},
journal = {Evolution},
year = {2006},
volume = {60},
number = {12},
pages = {2435--2453},
month = nov
}

@article{Tanaka:2006ga,
author = {Tanaka, Mark M and Francis, Andrew R and Luciani, Fabio and Sisson, S A},
title = {{Using approximate Bayesian computation to estimate tuberculosis transmission parameters from genotype data}},
journal = {Genetics},
year = {2006},
volume = {173},
number = {3},
pages = {1511--1520},
month = jun
}

@article{Gelman:2004uo,
author = {Gelman, Andrew and B Carlin, John and S Stern, Hal},
title = {{Bayesian data analysis‎}},
journal = {London},
year = {2004},
pages = {668}
}

@article{PCarlin:2000uv,
author = {P Carlin, Bradley and A Louis, Thomas},
title = {{Bayes and Empirical {B}ayes methods for data analysis‎}},
year = {2000},
pages = {419}
}

@article{JCMacKay:2003tf,
author = {J C MacKay, David},
title = {{Information Theory, Inference, and Learning Algorithms‎}},
year = {2003},
pages = {628}
}

@article{Haggstrom:2002tl,
author = {H{\"a}ggstr{\"o}m, O},
title = {{Finite Markov chains and algorithmic applications}},
journal = {books.google.com},
year = {2002}
}

@article{Moller:2004wu,
author = {M{\o}ller, J and Waagepetersen, R},
title = {{Statistical inference and simulation for spatial point processes}},
journal = {books.google.com},
year = {2004}
}

@article{Bos:LgR7sZ3R,
author = {Bos, Charles S},
title = {{A comparison of marginal likelihood computation methods}}
}

@article{Anonymous:2009hi,
title = {{Time series analysis via mechanistic models, Supplement}},
journal = {Ann. Appl. Statist.},
year = {2009},
volume = {3},
pages = {319--348}
}

@article{Apgar:2008vn,
author = {Apgar, JF and Toettcher, JE and Endy, D and White, FM and Tidor, B},
title = {{Stimulus design for model selection and validation in cell signaling}},
journal = {PLoS Comput Biol},
year = {2008},
volume = {4},
pages = {e30}
}

@article{Clancy:2007gq,
author = {Clancy, Damian and O'Neill, Philip D},
title = {{Exact {B}ayesian inference and model selection for stochastic models of epidemics among a community of households}},
journal = {Scand J Stat},
year = {2007},
volume = {34},
number = {2},
pages = {259--274}
}

@article{ONeill:2000tm,
author = {O'Neill, PD and Balding, DJ and Becker, NG and Eerola, M and Mollison, D},
title = {{Analyses of infectious disease data from household outbreaks by {M}arkov chain {M}onte {C}arlo methods}},
journal = {J Roy Stat Soc C-App},
year = {2000},
volume = {49},
pages = {517--542}
}

@article{Aitkin:2009jt,
author = {Aitkin, Murray and Liu, Charles C and Chadwick, Tom},
title = {{Bayesian model comparison and model averaging for small-area estimation}},
journal = {Ann. Appl. Statist.},
year = {2009},
volume = {3},
number = {1},
pages = {199--221},
month = mar
}

@article{Vilela:2009ur,
author = {Vilela, M and Vinga, S and Maia, G and Marco, A and Voit, E},
title = {{Identification of neutral biochemical network models from time series data}},
journal = {BMC Syst Biol},
year = {2009}
}

@article{Fadden:2003ey,
author = {Fadden, Andrew J and Holt, Oliver J and Drickamer, Kurt},
title = {{Molecular characterization of the rat Kupffer cell glycoprotein receptor}},
journal = {Glycobiology},
year = {2003},
volume = {13},
number = {7},
pages = {529--537},
month = jun
}

@article{Meier:2000hi,
author = {Meier, M and Bider, M D and Malashkevich, V N and Spiess, M and Burkhard, P},
title = {{Crystal structure of the carbohydrate recognition domain of the H1 subunit of the asialoglycoprotein receptor}},
journal = {J Mol Biol},
year = {2000},
volume = {300},
number = {4},
pages = {857--865},
month = jul
}

@article{Powlesland:2009br,
author = {Powlesland, A and Hitchen, P and Parry, S and Graham, S and Barrio, M and Elola, M and Mordoh, J and Dell, A and Drickamer, K and Taylor, M},
title = {{Targeted glycoproteomic identification of cancer cell glycosylation}},
journal = {Glycobiology},
year = {2009},
month = may
}

@article{Drickamer:1995we,
author = {Drickamer, K and Dwek, R A},
title = {{Carbohydrates and glycoconjugates}},
journal = {Curr Opin Struct Biol},
year = {1995},
volume = {5},
number = {5},
pages = {589--590},
month = sep
}

@article{Drickamer:1998uh,
author = {Drickamer, K and Taylor, M E},
title = {{Evolving views of protein glycosylation}},
journal = {Trends Biochem Sci},
year = {1998},
volume = {23},
number = {9},
pages = {321--324},
month = aug
}

@article{Taylor:2007kk,
author = {Taylor, Maureen E and Drickamer, Kurt},
title = {{Paradigms for glycan-binding receptors in cell adhesion}},
journal = {Curr Opin Cell Biol},
year = {2007},
volume = {19},
number = {5},
pages = {572--577},
month = sep
}

@article{Coombs:2006ef,
author = {Coombs, Peter J and Taylor, Maureen E and Drickamer, Kurt},
title = {{Two categories of mammalian galactose-binding receptors distinguished by glycan array profiling}},
journal = {Glycobiology},
year = {2006},
volume = {16},
number = {8},
pages = {1C--7C},
month = jul
}

@article{Drickamer:1993je,
author = {Drickamer, K and Taylor, M E},
title = {{Biology of animal lectins}},
journal = {Annu Rev Cell Biol},
year = {1993},
volume = {9},
pages = {237--264}
}

@article{vantVeer:2008hk,
author = {van't Veer, Cornelis and van der Poll, Tom},
title = {{Keeping blood clots at bay in sepsis}},
journal = {Nat Med},
year = {2008},
volume = {14},
number = {6},
pages = {606--608},
month = may
}

@article{Grewal:2008ks,
author = {Grewal, Prabhjit K and Uchiyama, Satoshi and Ditto, David and Varki, Nissi and Le, Dzung T and Nizet, Victor and Marth, Jamey D},
title = {{The Ashwell receptor mitigates the lethal coagulopathy of sepsis}},
journal = {Nat Med},
year = {2008},
volume = {14},
number = {6},
pages = {648--655},
month = may
}

@article{LonginiJr:1982th,
author = {Longini Jr, IM and Koopman, JS},
title = {{Household and community transmission parameters from final distributions of infections in households}},
journal = {Biometrics},
year = {1982},
volume = {38},
pages = {115--126}
}

@article{Anonymous:EChPjKoK,
title = {{[0906.0274] Stochastic Control of Metabolic Pathways}}
}

@article{Ideker:2004wt,
author = {Ideker, T},
title = {{Systems biology 101---what you need to know}},
journal = {Nat Biotechnol},
year = {2004},
volume = {22},
number = {4},
pages = {473--475}
}

@article{ONeill:2002vc,
author = {O Neill, PD},
title = {{A tutorial introduction to Bayesian inference for stochastic epidemic models using Markov chain Monte Carlo methods}},
journal = {Mathematical biosciences},
year = {2002},
volume = {180},
number = {1-2},
pages = {103--114}
}

@article{ONeill:2003we,
author = {O'Neill, PD},
title = {{Perfect simulation for Reed-Frost epidemic models}},
journal = {Statistics and Computing},
year = {2003},
volume = {13},
number = {1},
pages = {37--44}
}

@article{Anonymous:-YeEnkX9,
title = {{An optimization algorithm for finding parameters for bistability}}
}

@article{Borisov:2009cm,
author = {Borisov, Nikolay and Borisov, Nikolay and Aksamitiene, Edita and Aksamitiene, Edita and Kiyatkin, Anatoly and Kiyatkin, Anatoly and Legewie, Stefan and Legewie, Stefan and Berkhout, Jan and Berkhout, Jan and Maiwald, Thomas and Maiwald, Thomas and Kaimachnikov, Nikolai P and Kaimachnikov, Nikolai P and Jens Timmer and Jens Timmer and Hoek, Jan B and Hoek, Jan B and Kholodenko, Boris N and Kholodenko, Boris N},
title = {{Systems-level interactions between insulin|[ndash]|EGF networks amplify mitogenic signaling}},
journal = {Mol Syst Biol},
year = {2009},
volume = {5},
number = {1},
month = apr
}

@article{Demiris:2005wo,
author = {Demiris, N and O'Neill, PD},
title = {{Bayesian inference for stochastic multitype epidemics in structured populations via random graphs}},
journal = {Journal of the Royal Statistical Society Series B},
year = {2005},
volume = {67},
number = {5},
pages = {731--745}
}

@article{Lee:1999vq,
author = {Lee, JC and Lio, YL and Taiwan, ROC},
title = {{A note on Bayesian estimation and prediction for the beta-binomial model}},
journal = {Journal of Statistical Computation and Simulation},
year = {1999},
volume = {63},
number = {1},
pages = {73--92}
}

@article{Addy:1991td,
author = {Addy, CL and Longini Jr, IM and Haber, M},
title = {{A generalized stochastic model for the analysis of infectious disease final size data}},
journal = {Biometrics},
year = {1991},
pages = {961--974}
}

@article{Lee:1987uk,
author = {Lee, JC and Sabavala, DJ},
title = {{Bayesian estimation and prediction for the beta-binomial model}},
journal = {Journal of Business {\&} Economic Statistics},
year = {1987},
pages = {357--367}
}

@article{Douc:2007ue,
author = {Douc, R and Guillin, A and Marin, J and Robert, CP},
title = {{Convergence of adaptive mixtures of importance sampling schemes}},
journal = {Annals of Statistics},
year = {2007},
volume = {35},
number = {1},
pages = {420}
}

@article{Batchelor:2009hk,
author = {Batchelor, Eric and Loewer, Alexander and Lahav, Galit},
title = {{The ups and downs of p53: understanding protein dynamics in single cells}},
journal = {Nat Rev Cancer},
year = {2009},
volume = {9},
number = {5},
pages = {371--377},
month = apr
}

@article{Batchelor:2008ik,
author = {Batchelor, Eric and Mock, Caroline S and Bhan, Irun and Loewer, Alexander and Lahav, Galit},
title = {{Recurrent initiation: a mechanism for triggering p53 pulses in response to DNA damage}},
journal = {Mol Cell},
year = {2008},
volume = {30},
number = {3},
pages = {277--289},
month = may
}

@article{Toettcher:2009jd,
author = {Toettcher, Jared E and Loewer, Alexander and Ostheimer, Gerard J and Yaffe, Michael B and Tidor, Bruce and Lahav, Galit},
title = {{Distinct mechanisms act in concert to mediate cell cycle arrest.}},
journal = {Proc Natl Acad Sci USA},
year = {2009},
volume = {106},
number = {3},
pages = {785--790},
month = jan
}

@article{GevaZatorsky:2006cl,
author = {Geva-Zatorsky, Naama and Rosenfeld, Nitzan and Itzkovitz, Shalev and Milo, Ron and Sigal, Alex and Dekel, Erez and Yarnitzky, Talia and Liron, Yuvalal and Polak, Paz and Lahav, Galit and Alon, Uri},
title = {{Oscillations and variability in the p53 system}},
journal = {Mol Syst Biol},
year = {2006},
volume = {2},
pages = {2006.0033}
}

@article{Lahav:2004kw,
author = {Lahav, Galit},
title = {{The strength of indecisiveness: oscillatory behavior for better cell fate determination}},
journal = {Sci STKE},
year = {2004},
volume = {2004},
number = {264},
pages = {pe55},
month = dec
}

@article{Lahav:2004cn,
author = {Lahav, Galit and Rosenfeld, Nitzan and Sigal, Alex and Geva-Zatorsky, Naama and Levine, Arnold J and Elowitz, Michael B and Alon, Uri},
title = {{Dynamics of the p53-Mdm2 feedback loop in individual cells.}},
journal = {Nat Genet},
year = {2004},
volume = {36},
number = {2},
pages = {147--150},
month = feb
}

@article{Batchelor:2008ika,
author = {Batchelor, Eric and Mock, Caroline S and Bhan, Irun and Loewer, Alexander and Lahav, Galit},
title = {{Recurrent Initiation: A Mechanism for Triggering p53 Pulses in Response to DNA Damage}},
journal = {Mol Cell},
year = {2008},
volume = {30},
number = {3},
pages = {277--289},
month = may
}

@article{Schellenberger:2009fn,
author = {Schellenberger, Jan and Palsson, Bernhard},
title = {{Use of Randomized Sampling for Analysis of Metabolic Networks}},
journal = {J Biol Chem},
year = {2009},
volume = {284},
number = {9},
pages = {5457},
month = feb
}

@article{McClean:2009uy,
author = {McClean, Megan N and Hersen, Pascal and Ramanathan, Sharad},
title = {{In vivo measurement of signaling cascade dynamics}},
journal = {Cell Cycle},
year = {2009},
volume = {8},
number = {3},
pages = {373--376},
month = jan
}

@article{Hersen:2008fe,
author = {Hersen, Pascal and McClean, Megan N and Mahadevan, L and Ramanathan, Sharad},
title = {{Signal processing by the HOG MAP kinase pathway}},
journal = {Proc Natl Acad Sci USA},
year = {2008},
volume = {105},
number = {20},
pages = {7165--7170},
month = may
}

@article{Nachman:2007hj,
author = {Nachman, Iftach and Regev, Aviv and Ramanathan, Sharad},
title = {{Dissecting timing variability in yeast meiosis}},
journal = {Cell},
year = {2007},
volume = {131},
number = {3},
pages = {544--556},
month = nov
}

@article{Ramanathan:2005hd,
author = {Ramanathan, Sharad and Swain, Peter S},
title = {{Tracing the sources of cellular variation.}},
journal = {Dev. Cell},
year = {2005},
volume = {9},
number = {5},
pages = {576--578},
month = nov
}

@article{Ramanathan:2007dg,
author = {Ramanathan, Arvind and Schreiber, Stuart L},
title = {{Multilevel regulation of growth rate in yeast revealed using systems biology}},
journal = {J Biol},
year = {2007},
volume = {6},
number = {2},
pages = {3}
}

@article{McClean:2007ef,
author = {McClean, Megan N and Mody, Areez and Broach, James R and Ramanathan, Sharad},
title = {{Cross-talk and decision making in MAP kinase pathways}},
journal = {Nat Genet},
year = {2007},
volume = {39},
number = {3},
pages = {409--414},
month = feb
}

@article{Mody:2009ih,
author = {Mody, Areez and Weiner, Joan and Ramanathan, Sharad},
title = {{Modularity of MAP kinases allows deformation of their signalling pathways}},
journal = {Nat Cell Biol},
year = {2009},
volume = {11},
number = {4},
pages = {484--491},
month = mar
}

@article{Ramanathan:2007db,
author = {Ramanathan, S and Broach, J R},
title = {{Do cells think?}},
journal = {Cell Mol Life Sci},
year = {2007},
volume = {64},
number = {14},
pages = {1801--1804},
month = jun
}

@article{Flaherty:2008hk,
author = {Flaherty, Patrick and Radhakrishnan, Mala L and Dinh, Tuan and Rebres, Robert A and Roach, Tamara I and Jordan, Michael I and Arkin, Adam P},
title = {{A dual receptor crosstalk model of G-protein-coupled signal transduction}},
journal = {PLoS Comput Biol},
year = {2008},
volume = {4},
number = {9},
pages = {e1000185}
}

@article{Anderson:2009us,
author = {Anderson, J and Papachristodoulou, A},
title = {{On validation and invalidation of biological models}},
journal = {BMC Bioinformatics},
year = {2009}
}

@article{Apgar:2008vna,
author = {Apgar, JF and Toettcher, JE and Endy, D and White, FM and Tidor, B},
title = {{Stimulus design for model selection and validation in cell signaling}},
journal = {PLoS Comput Biol},
year = {2008},
volume = {4},
pages = {e30}
}

@article{Albeck:2008dq,
author = {Albeck, John G and Albeck, John G and Burke, John M and Burke, John M and Spencer, Sabrina L and Spencer, Sabrina L and Lauffenburger, Douglas A and Lauffenburger, Douglas A and Sorger, Peter K and Sorger, Peter K},
title = {{Modeling a Snap-Action, Variable-Delay Switch Controlling Extrinsic Cell Death}},
journal = {PLoS Biology},
year = {2008},
volume = {6},
number = {12},
month = nov
}

@article{Adam:sVAAUSsY,
author = {Adam, Johansen},
title = {{SMCTC: Sequential Monte Carlo in C++ }}
}

@article{Borisov:2009vm,
author = {Borisov, N and Aksamitiene, E and Kiyatkin, A and Legewie, S and Berkhout, J and Maiwald, T and Kaimachnikov, NP and Timmer, J and Hoek, JB and Kholodenko, BN},
title = {{Systems-level interactions between insulin--EGF networks amplify mitogenic signaling}},
journal = {Mol Syst Biol},
year = {2009},
volume = {5},
number = {1}
}

@article{Aebersold:2000fg,
author = {Aebersold, R and Hood, L E and Watts, J D},
title = {{Equipping scientists for the new biology}},
journal = {Nat Biotechnol},
year = {2000},
volume = {18},
number = {4},
pages = {359},
month = mar
}

@article{Kritikou:2006vh,
author = {Kritikou, E and Pulverer, B and Heinrichs, A},
title = {{All systems go!}},
journal = {Nat Rev Mol Cell Biol},
year = {2006},
volume = {7},
number = {11},
pages = {801}
}

@booklet{Stamatakis:2009wh,
title = {{Stochasticity and cell population heterogeneity in an artificial lac operon genetic network}},
author = {Stamatakis, M},
year = {2009}
}

@article{Jaqaman:2006wz,
author = {Jaqaman, K and Danuser, G},
title = {{Linking data to models: data regression}},
journal = {Nat Rev Mol Cell Biol},
year = {2006},
volume = {7},
number = {11},
pages = {813--819}
}

@article{Janes:2006eo,
author = {Janes, Kevin A and Janes, Kevin A and Yaffe, Michael B and Yaffe, Michael B},
title = {{Data-driven modelling of signal-transduction networks}},
journal = {Nat Rev Mol Cell Biol},
year = {2006},
volume = {7},
number = {11},
pages = {820},
month = oct
}

@article{Sako:2006wb,
author = {Sako, Y},
title = {{Imaging single molecules in living cells for systems biology}},
journal = {Mol Syst Biol},
year = {2006},
volume = {2},
number = {1}
}

@article{Wingreen:2006vu,
author = {Wingreen, N and Botstein, D},
title = {{Back to the future: education for systems-level biologists}},
journal = {Nat Rev Mol Cell Biol},
year = {2006},
volume = {7},
number = {11},
pages = {829--832}
}

@article{Tagkopoulos:2008ct,
author = {Tagkopoulos, Ilias and Liu, Yir-Chung and Tavazoie, Saeed},
title = {{Predictive behavior within microbial genetic networks}},
journal = {Science},
year = {2008},
volume = {320},
number = {5881},
pages = {1313--1317},
month = jun
}

@article{Slonim:2006jg,
author = {Slonim, Noam and Elemento, Olivier and Tavazoie, Saeed},
title = {{Ab initio genotype-phenotype association reveals intrinsic modularity in genetic networks}},
journal = {Mol Syst Biol},
year = {2006},
volume = {2},
pages = {2006.0005}
}

@article{deRenzis:2007bw,
author = {de Renzis, Stefano and Elemento, Olivier and Tavazoie, Saeed and Wieschaus, Eric F},
title = {{Unmasking activation of the zygotic genome using chromosomal deletions in the Drosophila embryo}},
journal = {PLoS Biology},
year = {2007},
volume = {5},
number = {5},
pages = {e117},
month = apr
}

@article{Girgis:2007gf,
author = {Girgis, Hany S and Liu, Yirchung and Ryu, William S and Tavazoie, Saeed},
title = {{A comprehensive genetic characterization of bacterial motility}},
journal = {PLoS Genet},
year = {2007},
volume = {3},
number = {9},
pages = {1644--1660},
month = aug
}

@article{Mallavarapu:yAW9LmoO,
author = {Mallavarapu, Aneil and Thomson, Matthew and Ullian, Benjamin and Gunawardena, Jeremy},
title = {{Programming with models: modularity and abstraction provide powerful capabilities for systems biology}}
}

@article{Sachs:wq,
author = {Sachs, Karen and Sachs, Karen and Itani, Solomon and Itani, Solomon and Carlisle, Jennifer and Carlisle, Jennifer and Nolan, Garry P and Nolan, Garry P and Pe'er, Dana and Pe'er, Dana and Lauffenburger, Douglas A and Lauffenburger, Douglas A},
title = {{Learning Signaling Network Structures with Sparsely Distributed Data}},
journal = {http://dx.doi.org/10.1089/cmb.2008.07TT}
}

@article{Sachs:2005kk,
author = {Sachs, Karen and Perez, Omar and Pe'er, Dana and Lauffenburger, Douglas and Nolan, Garry},
title = {{Causal Protein-Signaling Networks Derived from Multiparameter Single-Cell Data}},
journal = {Science},
year = {2005},
volume = {308},
number = {5721},
pages = {523},
month = apr
}

@article{Ge:2003tf,
author = {Ge, Hui and Walhout, Albertha J M and Vidal, Marc},
title = {{Integrating 'omic' information: a bridge between genomics and systems biology}},
journal = {Trends Genet},
year = {2003},
volume = {19},
number = {10},
pages = {551--560},
month = sep
}

@article{Hasty:2001ja,
author = {Hasty, Jeff and McMillen, David and Isaacs, Farren and Collins, James J},
title = {{Computational studies of gene regulatory networks: in numero molecular biology}},
journal = {Nat Rev Genet},
year = {2001},
volume = {2},
number = {4},
pages = {268--279},
month = apr
}

@article{Ideker:2001gf,
author = {Ideker, T and Galitski, T and Hood, L},
title = {{A new approach to decoding life: systems biology}},
journal = {Annual review of genomics and human genetics},
year = {2001},
volume = {2},
pages = {343--372}
}

@article{Palsson:1997js,
author = {Palsson, Bernhard {\O}},
title = {{Bioinformatics: What lies beyond bioinformatics?}},
journal = {Nat Biotechnol},
year = {1997},
volume = {15},
number = {1},
pages = {3--4},
month = jan
}

@article{Danchin:1998ty,
author = {Danchin, A},
title = {{The Delphic boat or what the genomic texts tell us}},
journal = {Bioinformatics},
year = {1998},
volume = {14},
number = {5},
pages = {383},
month = may
}

@article{Hartwell:1999ef,
author = {Hartwell, L H and Hopfield, J J and Leibler, S and Murray, A W},
title = {{From molecular to modular cell biology}},
journal = {Nature},
year = {1999},
volume = {402},
number = {6761 Suppl},
pages = {C47--52},
month = dec
}

@article{Jacob:1977tf,
author = {Jacob, F},
title = {{Evolution and tinkering}},
journal = {Science},
year = {1977},
volume = {196},
number = {4295},
pages = {1161--1166},
month = jun
}

@article{Nielsen:2003tr,
author = {Nielsen, Jens},
title = {{It is all about metabolic fluxes}},
journal = {J Bacteriol},
year = {2003},
volume = {185},
number = {24},
pages = {7031--7035},
month = nov
}

@article{Papin:2004eh,
author = {Papin, Jason A and Reed, Jennifer L and Palsson, Bernhard O},
title = {{Hierarchical thinking in network biology: the unbiased modularization of biochemical networks}},
journal = {Trends Biochem Sci},
year = {2004},
volume = {29},
number = {12},
pages = {641--647},
month = nov
}

@article{Luria:1943tx,
author = {Luria, S E and Delbr{\"u}ck, M},
title = {{Mutations of Bacteria from Virus Sensitivity to Virus Resistance}},
journal = {Genetics},
year = {1943},
volume = {28},
number = {6},
pages = {491--511},
month = oct
}

@article{Elowitz:2002hb,
author = {Elowitz, Michael B and Levine, Arnold J and Siggia, Eric D and Swain, Peter S},
title = {{Stochastic gene expression in a single cell}},
journal = {Science},
year = {2002},
volume = {297},
number = {5584},
pages = {1183--1186},
month = aug
}

@article{Novick:1957wd,
author = {Novick, A and Weiner, M},
title = {{ENZYME INDUCTION AS AN ALL-OR-NONE PHENOMENON}},
journal = {Proc Natl Acad Sci USA},
year = {1957},
volume = {43},
number = {7},
pages = {553--566},
month = jul
}

@article{Barkai:1997cd,
author = {Barkai, N and Leibler, S},
title = {{Robustness in simple biochemical networks}},
journal = {Nature},
year = {1997},
volume = {387},
number = {6636},
pages = {913--917},
month = jun
}

@article{Goldbeter:1981tq,
author = {Goldbeter, A and Koshland, D E},
title = {{An amplified sensitivity arising from covalent modification in biological systems}},
journal = {Proc Natl Acad Sci USA},
year = {1981},
volume = {78},
number = {11},
pages = {6840--6844},
month = oct
}

@article{Hopfield:1974uo,
author = {Hopfield, J J},
title = {{Kinetic proofreading: a new mechanism for reducing errors in biosynthetic processes requiring high specificity}},
journal = {Proc Natl Acad Sci USA},
year = {1974},
volume = {71},
number = {10},
pages = {4135--4139},
month = sep
}

@article{Smith:1981up,
author = {Smith, T F and Waterman, M S},
title = {{Identification of common molecular subsequences}},
journal = {J Mol Biol},
year = {1981},
volume = {147},
number = {1},
pages = {195--197},
month = mar
}

@article{Jiang:2008ff,
author = {Jiang, Xia and Tan, Jing and Li, Jingsong and Kivim{\"a}e, Saul and Yang, Xiaojing and Zhuang, Li and Lee, Puay Leng and Chan, Mark T W and Stanton, Lawrence W and Liu, Edison T and Cheyette, Benjamin N R and Yu, Qiang},
title = {{DACT3 is an epigenetic regulator of Wnt/beta-catenin signaling in colorectal cancer and is a therapeutic target of histone modifications}},
journal = {Cancer Cell},
year = {2008},
volume = {13},
number = {6},
pages = {529--541},
month = may
}

@article{Bourque:2008cm,
author = {Bourque, Guillaume and Leong, Bernard and Vega, Vinsensius B and Chen, Xi and Lee, Yen Ling and Srinivasan, Kandhadayar G and Chew, Joon-Lin and Ruan, Yijun and Wei, Chia-Lin and Ng, Huck Hui and Liu, Edison T},
title = {{Evolution of the mammalian transcription factor binding repertoire via transposable elements}},
journal = {Genome Res},
year = {2008},
volume = {18},
number = {11},
pages = {1752--1762},
month = oct
}

@article{Huggins:2009dz,
author = {Huggins, David J and Altman, Michael D and Tidor, Bruce},
title = {{Evaluation of an inverse molecular design algorithm in a model binding site.}},
journal = {Proteins},
year = {2009},
volume = {75},
number = {1},
pages = {168--186},
month = apr
}

@article{Zhang:2009fo,
author = {Zhang, Yingxin L and Radhakrishnan, Mala L and Lu, Xiaohui and Gross, Alec W and Tidor, Bruce and Lodish, Harvey F},
title = {{Symmetric signaling by an asymmetric 1 erythropoietin: 2 erythropoietin receptor complex.}},
journal = {Mol Cell},
year = {2009},
volume = {33},
number = {2},
pages = {266--274},
month = jan
}

@article{King:2009gl,
author = {King, Bracken M and Tidor, Bruce},
title = {{MIST: Maximum Information Spanning Trees for dimension reduction of biological data sets.}},
journal = {Bioinformatics},
year = {2009},
volume = {25},
number = {9},
pages = {1165--1172},
month = may
}

@article{Sazinsky:2008do,
author = {Sazinsky, Stephen L and Ott, Ren{\'e} G and Silver, Nathaniel W and Tidor, Bruce and Ravetch, Jeffrey V and Wittrup, K Dane},
title = {{Aglycosylated immunoglobulin G1 variants productively engage activating Fc receptors.}},
journal = {Proc Natl Acad Sci USA},
year = {2008},
volume = {105},
number = {51},
pages = {20167--20172},
month = dec
}

@article{Radhakrishnan:2008gw,
author = {Radhakrishnan, Mala L and Tidor, Bruce},
title = {{Optimal drug cocktail design: methods for targeting molecular ensembles and insights from theoretical model systems.}},
journal = {J Chem Inf Model},
year = {2008},
volume = {48},
number = {5},
pages = {1055--1073},
month = may
}

@article{Wilkins:2007is,
author = {Wilkins, A Katharina and Barton, Paul I and Tidor, Bruce},
title = {{The Per2 negative feedback loop sets the period in the mammalian circadian clock mechanism.}},
journal = {PLoS Comput Biol},
year = {2007},
volume = {3},
number = {12},
pages = {e242},
month = dec
}

@article{Altman:2008fb,
author = {Altman, Michael D and Nalivaika, Ellen A and Prabu-Jeyabalan, Moses and Schiffer, Celia A and Tidor, Bruce},
title = {{Computational design and experimental study of tighter binding peptides to an inactivated mutant of HIV-1 protease.}},
journal = {Proteins},
year = {2008},
volume = {70},
number = {3},
pages = {678--694},
month = feb
}

@article{Tadmor:2005gx,
author = {Tadmor, Brigitta and Tidor, Bruce},
title = {{Interdisciplinary research and education at the biology-engineering-computer science interface: a perspective}},
journal = {Drug Discov Today},
year = {2005},
volume = {10},
number = {17},
pages = {1183--1189},
month = aug
}

@article{Adiwijaya:2006jy,
author = {Adiwijaya, Bambang S and Barton, Paul I and Tidor, Bruce},
title = {{Biological network design strategies: discovery through dynamic optimization}},
journal = {Mol Biosyst},
year = {2006},
volume = {2},
number = {12},
pages = {650--659},
month = nov
}

@article{Kim:2003em,
author = {Kim, Philip M and Tidor, Bruce},
title = {{Limitations of quantitative gene regulation models: a case study}},
journal = {Genome Res},
year = {2003},
volume = {13},
number = {11},
pages = {2391--2395},
month = oct
}

@article{Joughin:2005ev,
author = {Joughin, Brian A and Tidor, Bruce and Yaffe, Michael B},
title = {{A computational method for the analysis and prediction of protein:phosphopeptide-binding sites}},
journal = {Protein Sci},
year = {2005},
volume = {14},
number = {1},
pages = {131--139}
}

@article{Yaffe:2007kg,
author = {Yaffe, Michael B and White, Forest M},
title = {{Signaling netwErks get the global treatment}},
journal = {Genome Biol},
year = {2007},
volume = {8},
number = {1},
pages = {202}
}

@article{Joughin:2009es,
author = {Joughin, Brian A and Naegle, Kristen M and Huang, Paul H and Yaffe, Michael B and Lauffenburger, Douglas A and White, Forest M},
title = {{An integrated comparative phosphoproteomic and bioinformatic approach reveals a novel class of MPM-2 motifs upregulated in EGFRvIII-expressing glioblastoma cells}},
journal = {Mol Biosyst},
year = {2009},
volume = {5},
number = {1},
pages = {59--67}
}

@article{White:2008cp,
author = {White, Forest M},
title = {{Quantitative phosphoproteomic analysis of signaling network dynamics}},
journal = {Curr Opin Biotechnol},
year = {2008},
volume = {19},
number = {4},
pages = {404--409},
month = jul
}

@article{Kumar:2007hp,
author = {Kumar, Neil and Wolf-Yadlin, Alejandro and White, Forest M and Lauffenburger, Douglas A},
title = {{Modeling HER2 effects on cell behavior from mass spectrometry phosphotyrosine data}},
journal = {PLoS Comput Biol},
year = {2007},
volume = {3},
number = {1},
pages = {e4},
month = jan
}

@article{White:2006kc,
author = {White, Forest M},
title = {{Cell system perturbation for time-resolved quantification of tyrosine phosphorylation in complex samples}},
journal = {Conference proceedings : Annual International Conference of the IEEE Engineering in Medicine and Biology Society IEEE Engineering in Medicine and Biology Society Conference},
year = {2006},
volume = {1},
pages = {51--52}
}

@article{Huang:2007dj,
author = {Huang, Paul H and Mukasa, Akitake and Bonavia, Rudy and Flynn, Ryan A and Brewer, Zachary E and Cavenee, Webster K and Furnari, Frank B and White, Forest M},
title = {{Quantitative analysis of EGFRvIII cellular signaling networks reveals a combinatorial therapeutic strategy for glioblastoma}},
journal = {Proc Natl Acad Sci USA},
year = {2007},
volume = {104},
number = {31},
pages = {12867--12872},
month = jul
}

@article{Huang:2007wb,
author = {Huang, Paul H and Cavenee, Webster K and Furnari, Frank B and White, Forest M},
title = {{Uncovering therapeutic targets for glioblastoma: a systems biology approach}},
journal = {Cell Cycle},
year = {2007},
volume = {6},
number = {22},
pages = {2750--2754},
month = nov
}

@article{Schmelzle:2006fr,
author = {Schmelzle, Katrin and Kane, Susan and Gridley, Scott and Lienhard, Gustav E and White, Forest M},
title = {{Temporal dynamics of tyrosine phosphorylation in insulin signaling}},
journal = {Diabetes},
year = {2006},
volume = {55},
number = {8},
pages = {2171--2179},
month = jul
}

@article{Schmelzle:2006kn,
author = {Schmelzle, Katrin and White, Forest M},
title = {{Phosphoproteomic approaches to elucidate cellular signaling networks}},
journal = {Curr Opin Biotechnol},
year = {2006},
volume = {17},
number = {4},
pages = {406--414},
month = jul
}

@article{Blum:2009va,
author = {Blum, Michael GB and Fran{\c c}ois, Olivier},
title = {{Non-linear regression models for {A}pproximate {B}ayesian 
{C}omputation}},
journal = {Statistics and Computing},
year = {2009},
volume = {in press}
}

@article{Hotson:2009ef,
author = {Hotson, Andrew N and Hardy, Jonathan W and Hale, Matthew B and Contag, Christopher H and Nolan, Garry P},
title = {{The T cell STAT signaling network is reprogrammed within hours of bacteremia via secondary signals}},
journal = {J Immunol},
year = {2009},
volume = {182},
number = {12},
pages = {7558--7568},
month = jun
}

@article{Aebersold:2009jd,
author = {Aebersold, Ruedi and Auffray, Charles and Baney, Erin and Barillot, Emmanuel and Brazma, Alvis and Brett, Catherine and Brunak, S{\o}ren and Butte, Atul and Califano, Andrea and Celis, Julio and Cufer, Tanja and Ferrell, James and Galas, David and Gallahan, Daniel and Gatenby, Robert and Goldbeter, Albert and Hace, Natasa and Henney, Adriano and Hood, Lee and Iyengar, Ravi and Jackson, Vicky and Kallioniemi, Ollie and Ursula Klingm{\"u}ller and Kolar, Patrik and Kolch, Walter and Kyriakopoulou, Christina and Laplace, Frank and Lehrach, Hans and Marcus, Frederick and Matrisian, Lynn and Nolan, Garry and Pelkmans, Lucas and Potti, Anil and Sander, Chris and Seljak, Marija and Singer, Dinah and Sorger, Peter and Stunnenberg, Hendrik and Superti-Furga, Giulio and Uhlen, Mathias and Vidal, Marc and Weinstein, John and Wigle, Dennis and Williams, Michael and Olaf Wolkenhauer and Zhivotovsky, Boris and Zinovyev, Andrei and Zupan, Blaz},
title = {{Report on EU-USA workshop: how systems biology can advance cancer research (27 October 2008)}},
journal = {Molecular Oncology},
year = {2009},
volume = {3},
number = {1},
pages = {9--17},
month = jan
}

@article{Nolan:2009ik,
author = {Nolan, Garry},
title = {{An interview with Garry Nolan, Ph.D. by Glaser Vicki}},
journal = {Assay and drug development technologies},
year = {2009},
volume = {7},
number = {1},
pages = {1--6},
month = jan
}

@article{Sachs:2009du,
author = {Sachs, Karen and Itani, Solomon and Carlisle, Jennifer and Nolan, Garry P and Pe'er, Dana and Lauffenburger, Douglas A},
title = {{Learning signaling network structures with sparsely distributed data}},
journal = {J Comput Biol},
year = {2009},
volume = {16},
number = {2},
pages = {201--212},
month = jan
}

@article{Kotecha:2008id,
author = {Kotecha, Nikesh and Flores, Nikki J and Irish, Jonathan M and Simonds, Erin F and Sakai, Debbie S and Archambeault, Sophie and Diaz-Flores, Ernesto and Coram, Marc and Shannon, Kevin M and Nolan, Garry P and Loh, Mignon L},
title = {{Single-cell profiling identifies aberrant STAT5 activation in myeloid malignancies with specific clinical and biologic correlates}},
journal = {Cancer Cell},
year = {2008},
volume = {14},
number = {4},
pages = {335--343},
month = oct
}

@article{Nolan:2007ej,
author = {Nolan, Garry P},
title = {{What's wrong with drug screening today}},
journal = {Nat Chem Biol},
year = {2007},
volume = {3},
number = {4},
pages = {187--191},
month = apr
}

@article{Lee:2008je,
author = {Lee, Andrew W and Sharp, Elizabeth R and O'Mahony, Alison and Rosenberg, Michael G and Israelski, Dennis M and Nolan, Garry P and Nixon, Douglas F},
title = {{Single-cell, phosphoepitope-specific analysis demonstrates cell type- and pathway-specific dysregulation of Jak/STAT and MAPK signaling associated with in vivo human immunodeficiency virus type 1 infection}},
journal = {J Virol},
year = {2008},
volume = {82},
number = {7},
pages = {3702--3712},
month = mar
}

@article{Marks:2006fb,
author = {Marks, Kevin M and Nolan, Garry P},
title = {{Chemical labeling strategies for cell biology}},
journal = {Nat Methods},
year = {2006},
volume = {3},
number = {8},
pages = {591--596},
month = jul
}

@article{Perez:2006bx,
author = {Perez, Omar D and Nolan, Garry P},
title = {{Phospho-proteomic immune analysis by flow cytometry: from mechanism to translational medicine at the single-cell level}},
journal = {Immunol Rev},
year = {2006},
volume = {210},
pages = {208--228},
month = mar
}

@article{Michalik:ws,
author = {Michalik, Claas and Michalik, Claas and Chachuat, Beno{\^\i}t and Chachuat, Beno{\^\i}t and Marquardt, Wolfgang and Marquardt, Wolfgang},
title = {{Incremental Global Parameter Estimation in Dynamical Systems}}
}

@article{Timmer:1998uf,
author = {Timmer, J and M{\"u}ller, T and Melzer, W},
title = {{Numerical methods to determine calcium release flux from calcium transients in muscle cells}},
journal = {Biophys J},
year = {1998}
}

@article{Calderhead:J-AATfjH,
author = {Calderhead, Ben},
title = {{A Study of Population MCMC for estimating 
Bayes Factors over Nonlinear ODE Models}}
}

@article{Purnick:2009gt,
author = {Purnick, Priscilla E M and Weiss, Ron},
title = {{The second wave of synthetic biology: from modules to systems.}},
journal = {Nat Rev Mol Cell Biol},
year = {2009},
volume = {10},
number = {6},
pages = {410--422},
month = jun
}

@article{Guye:2008bg,
author = {Guye, Patrick and Weiss, Ron},
title = {{Customized signaling with reconfigurable protein scaffolds.}},
journal = {Nat Biotechnol},
year = {2008},
volume = {26},
number = {5},
pages = {526--528},
month = may
}

@article{Feng:2004db,
author = {Feng, Xiao-Jiang and Hooshangi, Sara and Chen, David and Li, Genyuan and Weiss, Ron and Rabitz, Herschel},
title = {{Optimizing genetic circuits by global sensitivity analysis.}},
journal = {Biophys J},
year = {2004},
volume = {87},
number = {4},
pages = {2195--2202},
month = oct
}

@article{Andrianantoandro:2006bi,
author = {Andrianantoandro, Ernesto and Basu, Subhayu and Karig, David K and Weiss, Ron},
title = {{Synthetic biology: new engineering rules for an emerging discipline.}},
journal = {Mol Syst Biol},
year = {2006},
volume = {2},
pages = {2006.0028}
}

@article{Anonymous:MUkNv-MO,
title = {{Sequential Monte Carlo for model selection and estimation of neural networks}}
}

@article{Anonymous:lSEdc2NR,
title = {{SEQUENTIAL-BAYESIAN-ESTIMATION-AND-MODEL-SELECTION-FOR-DYNAMIC-KERNEL-MACHINES}}
}

@article{Anonymous:wHbU_dS7,
title = {{A sequential Bayesian approach for hydrologic model selection and prediction}}
}

@article{Suresh:2005cx,
author = {Suresh, S and Spatz, J and Mills, JP and Micoulet, A and Dao, M and Lim, CT and Beil, M and Seufferlein, T},
title = {{Connections between single-cell biomechanics and human disease states: gastrointestinal cancer and malaria}},
journal = {Acta Biomaterialia},
year = {2005},
volume = {1},
number = {1},
pages = {15--30}
}

@article{Locke:2009dq,
author = {Locke, James C W and Locke, James C W and Elowitz, Michael B and Elowitz, Michael B},
title = {{Using movies to analyse gene circuit dynamics in single cells}},
journal = {Nat Rev Microbiol},
year = {2009},
volume = {7},
number = {5},
pages = {383},
month = apr
}

@article{Rosenfeld:2005hn,
author = {Rosenfeld, Nitzan and Young, Jonathan W and Alon, Uri and Swain, Peter S and Elowitz, Michael B},
title = {{Gene regulation at the single-cell level.}},
journal = {Science},
year = {2005},
volume = {307},
number = {5717},
pages = {1962--1965},
month = mar
}

@article{Gore:2009hh,
author = {Gore, Jeff and Gore, Jeff and Oudenaarden, Alexander van and Oudenaarden, Alexander van},
title = {{Synthetic biology: The yin and yang of nature}},
journal = {Nature},
year = {2009},
volume = {457},
number = {7227},
pages = {271},
month = jan
}

@article{Raj:2008ip,
author = {Raj, A and Vanoudenaarden, A},
title = {{Nature, Nurture, or Chance: Stochastic Gene Expression and Its Consequences}},
journal = {Cell},
year = {2008},
volume = {135},
number = {2},
pages = {216--226},
month = oct
}

@article{Raj:wn,
author = {Raj, Arjun and Raj, Arjun and Oudenaarden, Alexander van and Oudenaarden, Alexander van},
title = {{Single-Molecule Approaches to Stochastic Gene Expression}},
journal = {http://dx.doi.org/10.1146/annurev.biophys.37.032807.125928}
}

@article{Maheshri:un,
author = {Maheshri, Narendra and Maheshri, Narendra and O shea, Erin K and O shea, Erin K},
title = {{Living with Noisy Genes: How Cells Function Reliably with Inherent Variability in Gene Expression}},
journal = {http://dx.doi.org/10.1146/annurev.biophys.36.040306.132705}
}

@article{GomezUribe:2007vo,
author = {G{\'o}mez-Uribe, C and Verghese, G},
title = {{{\ldots} stochastic effects in systems of chemical reactions through coupled mean-variance computations}},
journal = {J Chem Phys},
year = {2007}
}

@article{GomezUribe:2008ui,
author = {G{\'o}mez-Uribe, C and Verghese, G and Tzafriri, A},
title = {{{\ldots} identification and exploitation of time scales for model reduction in stochastic chemical kinetics}},
journal = {J Chem Phys},
year = {2008}
}

@article{Neath:1997vj,
author = {Neath, Andrew A and Samaniego, Francisco J},
title = {{On the efficacy of Bayesian inference for nonidentifiable models}},
journal = {The American Statistician},
year = {1997},
volume = {51},
number = {3},
pages = {225--232}
}

@article{Michalik:2009hg,
author = {Michalik, Claas and Hannemann, Ralf and Marquardt, Wolfgang},
title = {{Incremental single shooting{\^a}A robust method for the estimation of parameters in dynamical systems}},
journal = {Computers {\&} Chemical Engineering},
year = {2009},
volume = {33},
number = {7},
pages = {1298--1305},
month = jul
}

@article{Cohen:2008jm,
author = {Cohen, A A and Geva-Zatorsky, N and Eden, E and Frenkel-Morgenstern, M and Issaeva, I and Sigal, A and Milo, R and Cohen-Saidon, C and Liron, Y and Kam, Z and Cohen, L and Danon, T and Perzov, N and Alon, U},
title = {{Dynamic proteomics of individual cancer cells in response to a drug}},
journal = {Science},
year = {2008},
volume = {322},
number = {5907},
pages = {1511--1516},
month = dec
}

@article{Mikkelsen:2008it,
author = {Mikkelsen, Tarjei S and Hanna, Jacob and Zhang, Xiaolan and Ku, Manching and Wernig, Marius and Schorderet, Patrick and Bernstein, Bradley E and Jaenisch, Rudolf and Lander, Eric S and Meissner, Alexander},
title = {{Dissecting direct reprogramming through integrative genomic analysis}},
journal = {Nature},
year = {2008},
volume = {454},
number = {7200},
pages = {49--55},
month = jul
}

@article{Greber:2007jp,
author = {Greber, David and Fussenegger, Martin},
title = {{Mammalian synthetic biology: engineering of sophisticated gene networks}},
journal = {J Biotechnol},
year = {2007},
volume = {130},
number = {4},
pages = {329--345},
month = jul
}

@article{Kremling:2007kb,
author = {Kremling, A and Saez-Rodriguez, J},
title = {{Systems biology--{A}n engineering perspective}},
journal = {J Biotechnol},
year = {2007},
volume = {129},
number = {2},
pages = {329--351},
month = apr
}

@article{Wolkenhauer:2007vz,
author = {Wolkenhauer, O},
title = {{Defining systems biology: an engineering perspective}},
journal = {IET Syst Biol},
year = {2007},
volume = {1},
number = {4},
pages = {204--206},
month = jun
}

@article{Kremling:2004fu,
author = {Kremling, Andreas and Fischer, Sophia and Gadkar, Kapil and Doyle, Francis J and Sauter, Thomas and Bullinger, Eric and Allg{\"o}wer, Frank and Gilles, Ernst D},
title = {{A benchmark for methods in reverse engineering and model discrimination: problem formulation and solutions}},
journal = {Genome Res},
year = {2004},
volume = {14},
number = {9},
pages = {1773--1785},
month = aug
}

@article{DicksonMurray:uy,
author = {Dickson Murray, James},
title = {{Mathematical biology. 1, An introduction‎}}
}

@article{Arkin:2008ht,
author = {Arkin, Adam},
title = {{Setting the standard in synthetic biology}},
journal = {Nat Biotechnol},
year = {2008},
volume = {26},
number = {7},
pages = {771--774},
month = jun
}

@article{Asprey:2002uc,
author = {Asprey, S and Macchietto, S},
title = {{Designing robust optimal dynamic experiments}},
journal = {Journal of Process Control},
year = {2002}
}

@article{Sontag:2005tl,
author = {Sontag, E},
title = {{Molecular systems biology and control}},
journal = {European journal of control},
year = {2005}
}

@article{Torres:2002ws,
author = {Torres, N and Voit, E},
title = {{Pathway analysis and optimization in metabolic engineering}},
journal = {books.google.com},
year = {2002}
}

@article{Tyo:2007uq,
author = {Tyo, K and Alper, H and Stephanopoulos, G},
title = {{Expanding the metabolic engineering toolbox: more options to engineer cells}},
journal = {Trends Biotechnol},
year = {2007}
}

@article{Andrianantoandro:2006bia,
author = {Andrianantoandro, Ernesto and Andrianantoandro, Ernesto and Basu, Subhayu and Basu, Subhayu and Karig, David K and Karig, David K and Weiss, Ron and Weiss, Ron},
title = {{Synthetic biology: new engineering rules for an emerging discipline}},
journal = {Mol Syst Biol},
year = {2006},
volume = {2},
pages = {2006.0028}
}

@article{Meyer:2007we,
author = {Meyer, A and Pellaux, R and Panke, S},
title = {{Bioengineering novel in vitro metabolic pathways using synthetic biology}},
journal = {Current opinion in microbiology},
year = {2007},
volume = {10},
number = {3},
pages = {246--253}
}

@article{Heinemann:2006tj,
author = {Heinemann, M and Panke, S},
title = {{Synthetic biology--putting engineering into biology}},
journal = {Bioinformatics},
year = {2006},
volume = {22},
number = {22},
pages = {2790}
}

@article{Kaznessis:2007ge,
author = {Kaznessis, Yiannis N and Kaznessis, Yiannis N},
title = {{Models for synthetic biology}},
journal = {BMC Syst Biol},
year = {2007},
volume = {1},
pages = {47}
}

@article{Andrianantoandro:2006bib,
author = {Andrianantoandro, Ernesto and Andrianantoandro, Ernesto and Basu, Subhayu and Basu, Subhayu and Karig, David K and Karig, David K and Weiss, Ron and Weiss, Ron},
title = {{Synthetic biology: new engineering rules for an emerging discipline}},
journal = {Mol Syst Biol},
year = {2006},
volume = {2},
pages = {2006.0028}
}

@article{Camacho:2009fy,
author = {Camacho, Diogo M and Collins, James J},
title = {{Systems biology strikes gold}},
journal = {Cell},
year = {2009},
volume = {137},
number = {1},
pages = {24--26},
month = apr
}

@article{Cantone:2009db,
author = {Cantone, Irene and Marucci, Lucia and Iorio, Francesco and Ricci, Maria Aurelia and Belcastro, Vincenzo and Bansal, Mukesh and Santini, Stefania and Di Bernardo, Mario and Di Bernardo, Diego and Cosma, Maria Pia},
title = {{A yeast synthetic network for in vivo assessment of reverse-engineering and modeling approaches}},
journal = {Cell},
year = {2009},
volume = {137},
number = {1},
pages = {172--181},
month = apr
}

@article{Ajikumar:2008hd,
author = {Ajikumar, Parayil Kumaran and Tyo, Keith and Carlsen, Simon and Mucha, Oliver and Phon, Too Heng and Stephanopoulos, Gregory},
title = {{Terpenoids: opportunities for biosynthesis of natural product drugs using engineered microorganisms}},
journal = {Mol Pharm},
year = {2008},
volume = {5},
number = {2},
pages = {167--190}
}

@article{Anderson:2006cz,
author = {Anderson, J Christopher and Clarke, Elizabeth J and Arkin, Adam P and Voigt, Christopher A},
title = {{Environmentally controlled invasion of cancer cells by engineered bacteria}},
journal = {J Mol Biol},
year = {2006},
volume = {355},
number = {4},
pages = {619--627},
month = jan
}

@article{Ro:2006cl,
author = {Ro, Dae-Kyun and Paradise, Eric M and Ouellet, Mario and Fisher, Karl J and Newman, Karyn L and Ndungu, John M and Ho, Kimberly A and Eachus, Rachel A and Ham, Timothy S and Kirby, James and Chang, Michelle C Y and Withers, Sydnor T and Shiba, Yoichiro and Sarpong, Richmond and Keasling, Jay D},
title = {{Production of the antimalarial drug precursor artemisinic acid in engineered yeast}},
journal = {Nature},
year = {2006},
volume = {440},
number = {7086},
pages = {940--943},
month = apr
}

@article{Kitano:2002ib,
author = {Kitano, Hiroaki},
title = {{Computational systems biology}},
journal = {Nature},
year = {2002},
volume = {420},
number = {6912},
pages = {206--210},
month = nov
}

@article{Kitano:2002cw,
author = {Kitano, Hiroaki},
title = {{Systems biology: a brief overview}},
journal = {Science},
year = {2002},
volume = {295},
number = {5560},
pages = {1662--1664},
month = feb
}

@article{Butcher:2007ub,
author = {Butcher, E C},
title = {{Can cell systems biology rescue drug discovery?}},
journal = {Ernst Schering Res Found Workshop},
year = {2007},
number = {61},
pages = {153--172}
}

@article{Butcher:2005gm,
author = {Butcher, Eugene C},
title = {{Can cell systems biology rescue drug discovery?}},
journal = {Nature reviews Drug discovery},
year = {2005},
volume = {4},
number = {6},
pages = {461--467},
month = may
}

@article{Kunkel:2004hj,
author = {Kunkel, Eric J and Dea, Marlene and Ebens, Allen and Hytopoulos, Evangelos and Melrose, Jennifer and Nguyen, Dat and Ota, Ken S and Plavec, Ivan and Wang, Yuker and Watson, Susan R and Butcher, Eugene C and Berg, Ellen L},
title = {{An integrative biology approach for analysis of drug action in models of human vascular inflammation}},
journal = {FASEB J},
year = {2004},
volume = {18},
number = {11},
pages = {1279--1281},
month = jul
}

@article{Butcher:2004cc,
author = {Butcher, Eugene C and Berg, Ellen L and Kunkel, Eric J},
title = {{Systems biology in drug discovery}},
journal = {Nat Biotechnol},
year = {2004},
volume = {22},
number = {10},
pages = {1253--1259},
month = sep
}

@article{Higham:2009bd,
author = {Higham, Catherine F},
title = {{Bifurcation analysis informs Bayesian inference in the Hes1 feedback loop}},
journal = {BMC Syst Biol},
year = {2009},
volume = {3},
pages = {12}
}

@article{Ebert:2009gn,
author = {Ebert, Allison D and Yu, Junying and Rose, Ferrill F and Mattis, Virginia B and Lorson, Christian L and Thomson, James A and Svendsen, Clive N},
title = {{Induced pluripotent stem cells from a spinal muscular atrophy patient}},
journal = {Nature},
year = {2009},
volume = {457},
number = {7227},
pages = {277--280},
month = jan
}

@article{Dimos:2008il,
author = {Dimos, John T and Rodolfa, Kit T and Niakan, Kathy K and Weisenthal, Laurin M and Mitsumoto, Hiroshi and Chung, Wendy and Croft, Gist F and Saphier, Genevieve and Leibel, Rudy and Goland, Robin and Wichterle, Hynek and Henderson, Christopher E and Eggan, Kevin},
title = {{Induced pluripotent stem cells generated from patients with ALS can be differentiated into motor neurons}},
journal = {Science},
year = {2008},
volume = {321},
number = {5893},
pages = {1218--1221},
month = aug
}

@article{Lo:2009eb,
author = {Lo, Bernard and Parham, Lindsay},
title = {{Ethical issues in stem cell research}},
journal = {Endocr Rev},
year = {2009},
volume = {30},
number = {3},
pages = {204--213},
month = apr
}

@article{Alison:2009dj,
author = {Alison, M R},
title = {{Stem cells in pathobiology and regenerative medicine}},
journal = {J Pathol},
year = {2009},
volume = {217},
number = {2},
pages = {141--143}
}

@article{Zhou:2008bq,
author = {Zhou, Qiao and Brown, Juliana and Kanarek, Andrew and Rajagopal, Jayaraj and Melton, Douglas A},
title = {{In vivo reprogramming of adult pancreatic exocrine cells to beta-cells}},
journal = {Nature},
year = {2008},
volume = {455},
number = {7213},
pages = {627--632},
month = oct
}

@article{Weissman:2000ud,
author = {Weissman, I L},
title = {{Stem cells: units of development, units of regeneration, and units in evolution}},
journal = {Cell},
year = {2000},
volume = {100},
number = {1},
pages = {157--168},
month = jan
}

@article{Jaenisch:2008cz,
author = {Jaenisch, Rudolf and Young, Richard},
title = {{Stem cells, the molecular circuitry of pluripotency and nuclear reprogramming}},
journal = {Cell},
year = {2008},
volume = {132},
number = {4},
pages = {567--582},
month = feb
}

@article{Yamanaka:2007hu,
author = {Yamanaka, Shinya},
title = {{Strategies and new developments in the generation of patient-specific pluripotent stem cells}},
journal = {Cell Stem Cell},
year = {2007},
volume = {1},
number = {1},
pages = {39--49},
month = jun
}

@article{Stappenbeck:2009ko,
author = {Stappenbeck, T S and Miyoshi, H},
title = {{The Role of Stromal Stem Cells in Tissue Regeneration and Wound Repair}},
journal = {Science},
year = {2009},
volume = {324},
number = {5935},
pages = {1666--1669},
month = jun
}

@article{Holland:2009ei,
author = {Holland, Andrew M and Stanley, Edouard G},
title = {{Stems cells and the price of immortality}},
journal = {Stem Cell Res},
year = {2009},
volume = {2},
number = {1},
pages = {26--28}
}

@article{Zaret:2008bs,
author = {Zaret, Kenneth S and Grompe, Markus},
title = {{Generation and regeneration of cells of the liver and pancreas}},
journal = {Science},
year = {2008},
volume = {322},
number = {5907},
pages = {1490--1494},
month = dec
}

@article{Csete:2002gg,
author = {Csete, Marie E and Doyle, John C},
title = {{Reverse engineering of biological complexity}},
journal = {Science},
year = {2002},
volume = {295},
number = {5560},
pages = {1664--1669},
month = feb
}

@article{Deisboeck:2009vc,
author = {Deisboeck, TS},
title = {{Personalizing medicine: a systems biology perspective}},
journal = {Mol Syst Biol},
year = {2009},
volume = {5},
number = {1}
}

@article{Thomson:2009tc,
author = {Thomson, M and Gunawardena, J},
title = {{Unlimited multistability in multisite phosphorylation systems}},
journal = {Nature},
year = {2009}
}

@article{Weiss:2007ws,
author = {Weiss, R},
title = {{Synthetic biology: from bacteria to stem cells}},
journal = {Proceedings of the 44th annual conference on Design automation},
year = {2007},
pages = {634--635}
}

@article{Taylor:2009ul,
author = {Taylor, R and Falconnet, D and Niemist{\"o}, A and Ramsey, S},
title = {{Dynamic analysis of {MAPK} signaling using a high-throughput microfluidic single-cell imaging platform}},
journal = {Proc Natl Acad Sci USA},
year = {2009}
}

@article{Borisov:2009vma,
author = {Borisov, N and Aksamitiene, E and Kiyatkin, A and Legewie, S},
title = {{Systems-level interactions between insulin--EGF networks amplify mitogenic signaling}},
journal = {Mol Syst Biol},
year = {2009}
}

@article{Kirschner:2005ux,
author = {Kirschner, MW},
title = {{The meaning of systems biology}},
journal = {Cell},
year = {2005},
volume = {121},
number = {4},
pages = {503--504}
}

@article{Chen:2007gs,
author = {Chen, Raymond E and Thorner, Jeremy},
title = {{Function and regulation in {MAPK} signaling pathways: lessons learned from the yeast {S}accharomyces cerevisiae}},
journal = {Biochim Biophys Acta},
year = {2007},
volume = {1773},
number = {8},
pages = {1311--1340},
month = jul
}

@article{Downward:2003fy,
author = {Downward, Julian},
title = {{Targeting RAS signalling pathways in cancer therapy}},
journal = {Nat Rev Cancer},
year = {2003},
volume = {3},
number = {1},
pages = {11--22}
}

@article{Hao:2008be,
author = {Hao, Nan and Nayak, Sujata and Behar, Marcelo and Shanks, Ryan H and Nagiec, Michal J and Errede, Beverly and Hasty, Jeffrey and Elston, Timothy C and Dohlman, Henrik G},
title = {{Regulation of cell signaling dynamics by the protein kinase-scaffold Ste5}},
journal = {Mol Cell},
year = {2008},
volume = {30},
number = {5},
pages = {649--656},
month = jun
}

@article{Zhu:2008hx,
author = {Zhu, Jun and Zhang, Bin and Schadt, Eric E},
title = {{A systems biology approach to drug discovery}},
journal = {Adv Genet},
year = {2008},
volume = {60},
pages = {603--635}
}

@article{Paliwal:2007ct,
author = {Paliwal, Saurabh and Iglesias, Pablo A and Campbell, Kyle and Hilioti, Zoe and Groisman, Alex and Levchenko, Andre},
title = {{{MAPK}-mediated bimodal gene expression and adaptive gradient sensing in yeast}},
journal = {Nature},
year = {2007},
volume = {446},
number = {7131},
pages = {46--51},
month = feb
}

@article{Prusiner:1982tu,
author = {Prusiner, S B},
title = {{Novel proteinaceous infectious particles cause scrapie}},
journal = {Science},
year = {1982},
volume = {216},
number = {4542},
pages = {136--144},
month = apr
}

@article{Masel:1999vb,
author = {Masel, J and Jansen, V A and Nowak, M A},
title = {{Quantifying the kinetic parameters of prion replication}},
journal = {Biophys Chem},
year = {1999},
volume = {77},
number = {2-3},
pages = {139--152},
month = mar
}

@article{Mills:2009dn,
author = {Mills, Evan and Mills, Evan and Truong, Kevin and Truong, Kevin},
title = {{Cascading signaling pathways improve the fidelity of a stochastically and deterministically simulated molecular RS latch}},
journal = {BMC Syst Biol},
year = {2009},
volume = {3},
number = {1},
pages = {72},
month = jul
}

@article{Masel:2005ux,
author = {Masel, J and Genoud, N and Aguzzi, A},
title = {{Efficient Inhibition of Prion Replication by PrP-Fc2 Suggests that the Prion is a PrPSc {\ldots}}},
journal = {J Mol Biol},
year = {2005}
}

@article{Masel:2004ug,
author = {Masel, J and Jansen, V},
title = {{Prion kinetics}},
journal = {Biophys J},
year = {2004}
}

@article{Eigen:1996ub,
author = {Eigen, M},
title = {{Prionics or the kinetic basis of prion diseases}},
journal = {Biophys Chem},
year = {1996},
volume = {63},
number = {1},
pages = {A1--18},
month = dec
}

@article{Stohr:2008hz,
author = {St{\"o}hr, Jan and Weinmann, Nicole and Wille, Holger and Kaimann, Tina and Nagel-Steger, Luitgard and Birkmann, Eva and Panza, Giannantonio and Prusiner, Stanley B and Eigen, Manfred and Riesner, Detlev},
title = {{Mechanisms of prion protein assembly into amyloid}},
journal = {Proc Natl Acad Sci USA},
year = {2008},
volume = {105},
number = {7},
pages = {2409--2414},
month = feb
}

@article{Ferreira:2003ul,
author = {Ferreira, A S and Da Silva, M A A and Cressoni, J C},
title = {{Stochastic modeling approach to the incubation time of prionic diseases}},
journal = {Phys Rev Lett},
year = {2003},
volume = {90},
number = {19},
pages = {198101},
month = may
}

@article{Kunes:2005uv,
author = {Kunes, K C and Cox, D L and Singh, R R P},
title = {{One-dimensional model of yeast prion aggregation}},
journal = {Physical review E, Statistical, nonlinear, and soft matter physics},
year = {2005},
volume = {72},
number = {5 Pt 1},
pages = {051915},
month = oct
}

@article{Prusiner:1998fa,
author = {Prusiner, S},
title = {{Prion Protein Biology}},
journal = {Cell},
year = {1998},
volume = {93},
number = {3},
pages = {337--348},
month = may
}

@article{Jeffreys:1939ua,
author = {Jeffreys, Harold},
title = {{Theory of Probability}},
journal = {1st ed. The Clarendon Press, Oxford},
year = {1939}
}

@article{Moller:2003tb,
author = {M o ller, J},
title = {{Spatial statistics and computational methods‎}},
journal = {Springer, New York},
year = {2003},
pages = {202}
}

@article{Manning:2007bz,
author = {Manning, Brendan D and Cantley, Lewis C},
title = {{{AKT}/{PKB} signaling: navigating downstream}},
journal = {Cell},
year = {2007},
volume = {129},
number = {7},
pages = {1261--1274},
month = jun
}

@article{Strelkowa:x-uQa92-,
author = {Strelkowa, Natalja},
title = {{Poster Natalja}}
}

@article{Strelkowa:YK5lmP-4,
author = {Strelkowa, Natalja and Barahona, Mauricio},
title = {{Robust Switchable Genetic Oscillator Operating in Quasi-Stable Mode}}
}

@article{Yaliraki:2007da,
author = {Yaliraki, Sophia N and Barahona, Mauricio},
title = {{Chemistry across scales: from molecules to cells}},
journal = {Philos Transact A Math Phys Eng Sci},
year = {2007},
volume = {365},
number = {1861},
pages = {2921--2934},
month = dec
}

@article{Barnes:2008je,
author = {Barnes, Chris and Plagnol, Vincent and Fitzgerald, Tomas and Redon, Richard and Marchini, Jonathan and Clayton, David and Hurles, Matthew E},
title = {{A robust statistical method for case-control association testing with copy number variation}},
journal = {Nat Genet},
year = {2008},
volume = {40},
number = {10},
pages = {1245--1252},
month = sep
}

@article{Lopes:2009vw,
author = {Lopes, JS and Balding, D and Beaumont, MA},
title = {{PopABC: a program to infer historical demographic parameters}},
journal = {Bioinformatics},
year = {2009}
}

@article{Krebs:1997vi,
author = {Krebs, E},
title = {{Protein phosphorylation and cellular regulation {I}}},
journal = {In Nobel Lectures, Physiology or Medicine 1991-1995. N. Ringertz editor. World Scientific, Singapore.},
year = {1997}
}

@article{Cohen:2001uq,
author = {Cohen, P},
title = {{The role of protein phosphorylation in human health and disease. {T}he {S}ir {H}ans {K}rebs {M}edal {L}ecture}},
journal = {Eur J Biochem},
year = {2001},
volume = {268},
number = {19},
pages = {5001--5010},
month = sep
}

@article{Manning:2002ur,
author = {Manning, Gerard and Plowman, Gregory D and Hunter, Tony and Sudarsanam, Sucha},
title = {{Evolution of protein kinase signaling from yeast to man}},
journal = {Trends Biochem Sci},
year = {2002},
volume = {27},
number = {10},
pages = {514--520},
month = sep
}

@article{Hanger:2007hc,
author = {Hanger, Diane P and Byers, Helen L and Wray, Selina and Leung, Kit-Yi and Saxton, Malcolm J and Seereeram, Anjan and Reynolds, C Hugh and Ward, Malcolm A and Anderton, Brian H},
title = {{Novel phosphorylation sites in tau from {A}lzheimer brain support a role for casein kinase 1 in disease pathogenesis}},
journal = {J Biol Chem},
year = {2007},
volume = {282},
number = {32},
pages = {23645--23654},
month = aug
}

@article{Schulze:2005ck,
author = {Schulze, Waltraud X and Deng, Lei and Mann, Matthias},
title = {{Phosphotyrosine interactome of the {E}rb{B}-receptor kinase family}},
journal = {Mol Syst Biol},
year = {2005},
volume = {1},
pages = {2005.0008}
}

@article{Gnad:2007em,
author = {Gnad, Florian and Ren, Shubin and Cox, Juergen and Olsen, Jesper V and Macek, Boris and Oroshi, Mario and Mann, Matthias},
title = {{PHOSIDA (phosphorylation site database): management, structural and evolutionary investigation, and prediction of phosphosites}},
journal = {Genome Biol},
year = {2007},
volume = {8},
number = {11},
pages = {R250}
}

@article{Rape:2006kq,
author = {Rape, Michael and Reddy, Sashank K and Kirschner, Marc W},
title = {{The processivity of multiubiquitination by the {APC} determines the order of substrate degradation}},
journal = {Cell},
year = {2006},
volume = {124},
number = {1},
pages = {89--103},
month = jan
}

@article{Ferrell:1998tw,
author = {Ferrell, J E and Machleder, E M},
title = {{The biochemical basis of an all-or-none cell fate switch in {X}enopus oocytes}},
journal = {Science},
year = {1998},
volume = {280},
number = {5365},
pages = {895--898},
month = may
}

@article{Anonymous:gKfKGKZA,
title = {{Designing and encoding models for synthetic biology --- Interface}}
}

@article{Huang:2007em,
author = {Huang, Jim C and Babak, Tomas and Corson, Timothy W and Chua, Gordon and Khan, Sofia and Gallie, Brenda L and Hughes, Timothy R and Blencowe, Benjamin J and Frey, Brendan J and Morris, Quaid D},
title = {{Using expression profiling data to identify human microRNA targets}},
journal = {Nat Methods},
year = {2007},
volume = {4},
number = {12},
pages = {1045--1049},
month = nov
}

@article{Doucet:2001wl,
author = {Doucet, Arnaud and de Freitas, Nando and Gordon, Neil},
title = {{Sequential {M}onte {C}arlo methods in practice‎}},
journal = {Springer},
year = {2001},
pages = {581}
}

@article{Wong:2009ey,
author = {Wong, Wei},
title = {{Focus issue: signals to neurodegeneration}},
journal = {Science Signaling},
year = {2009},
volume = {2},
number = {80},
pages = {eg9}
}

@article{Cheong:2009gl,
author = {Cheong, Raymond and Wang, Chiaochun Joanne and Levchenko, Andre},
title = {{Using a microfluidic device for high-content analysis of cell signaling}},
journal = {Science Signaling},
year = {2009},
volume = {2},
number = {75},
pages = {pl2}
}

@article{Yaffe:2009hm,
author = {Yaffe, Michael B},
title = {{Challenging times}},
journal = {Science Signaling},
year = {2009},
volume = {2},
number = {77},
pages = {eg8}
}

@article{Major:2009hx,
author = {Major, Michael B and Moon, Randall T},
title = {{"Omic" risk assessment}},
journal = {Science Signaling},
year = {2009},
volume = {2},
number = {72},
pages = {eg7}
}

@article{Liao:2009kc,
author = {Liao, Francesca-Fang and Xu, Huaxi},
title = {{Insulin signaling in sporadic Alzheimer's disease}},
journal = {Science Signaling},
year = {2009},
volume = {2},
number = {74},
pages = {pe36}
}

@article{Iyengar:2008td,
author = {Iyengar, Ravi},
title = {{Teaching resource. Quantitative models of mammalian cell signaling pathways}},
journal = {Science Signaling},
year = {2008},
volume = {1},
number = {7},
pages = {tr1}
}

@article{Iyengar:2009bg,
author = {Iyengar, Ravi},
title = {{Why we need quantitative dynamic models}},
journal = {Science Signaling},
year = {2009},
volume = {2},
number = {64},
pages = {eg3},
month = mar
}

@article{Kiel:2009bl,
author = {Kiel, Christina and Serrano, Luis},
title = {{Cell Type-Specific Importance of Ras-c-Raf Complex Association Rate Constants for MAPK Signaling}},
journal = {Science Signaling},
year = {2009},
volume = {2},
number = {81},
pages = {ra38},
month = jul
}

@article{Yamada:2004bq,
author = {Yamada, Satoshi and Taketomi, Takaharu and Yoshimura, Akihiko},
title = {{Model analysis of difference between {EGF} pathway and {FGF} pathway}},
journal = {Biochemical and Biophysical Research Communications},
year = {2004},
volume = {314},
number = {4},
pages = {1113--1120},
month = feb
}

@article{Ratmann:2009by,
author = {Ratmann, Oliver and Andrieu, Christophe and Wiuf, Carsten and Richardson, Sylvia},
title = {{Model criticism based on likelihood-free inference, with an application to protein network evolution.}},
journal = {Proc Natl Acad Sci USA},
year = {2009},
volume = {106},
number = {26},
pages = {10576--10581},
month = jun
}

@article{Huvet:2009ev,
author = {Huvet, Maxime and Toni, Tina and Tan, Hui and Jovanovic, Goran and Engl, Christoph and Buck, Martin and Stumpf, Michael P H},
title = {{Model-based evolutionary analysis: the natural history of phage-shock stress response.}},
journal = {Biochem. Soc. Trans},
year = {2009},
volume = {37},
number = {Pt 4},
pages = {762--767},
month = aug
}

@article{Robert:2009vq,
author = {Robert, Christian P and Wraith, Darren},
title = {{Computational methods for Bayesian model choice}},
journal = {arXiv},
year = {2009},
volume = {stat.CO}
}

@article{Seligman:1998wd,
author = {Seligman, M},
title = {{Learned optimism}},
journal = {philosophersnotes.com},
year = {1998}
}

@article{Seligman:2000wd,
author = {Seligman, M and Csikszentmihalyi, M},
title = {{Positive psychology}},
journal = {The science of optimism and hope: Research essays in {\ldots}},
year = {2000}
}

@article{Linley:2004ty,
author = {Linley, P and Joseph, S},
title = {{Positive psychology in practice}},
journal = {people.hofstra.edu},
year = {2004}
}

@article{Gable:2005ux,
author = {Gable, S and Haidt, J},
title = {{What (and why) is positive psychology?}},
journal = {Review of General Psychology},
year = {2005}
}

@article{Fredrickson:2002tm,
author = {Fredrickson, B and Joiner, T},
title = {{Positive emotions trigger upward spirals toward emotional well-being}},
journal = {Psychological Science},
year = {2002}
}

@article{Norem:2002tp,
author = {Norem, J and Chang, E},
title = {{The positive psychology of negative thinking}},
journal = {Journal of clinical psychology},
year = {2002}
}

@article{Sandage:2001tx,
author = {Sandage, S and Hill, P},
title = {{The virtues of positive psychology: The rapprochement and challenges of an affirmative {\ldots}}},
journal = {Journal for the Theory of Social Behaviour},
year = {2001}
}

@article{Arbouzova:2006bm,
author = {Arbouzova, Natalia I and Zeidler, Martin P},
title = {{{JAK}/{STAT} signalling in {D}rosophila: insights into conserved regulatory and cellular functions}},
journal = {Development},
year = {2006},
volume = {133},
number = {14},
pages = {2605--2616},
month = jun
}

@article{Watson:1953uu,
author = {Watson, J D and Crick, F H C},
title = {{A structure for Deoxyribose Nucleic Acid}},
journal = {Nature},
year = {1953}
}

@article{Jong:2009it,
author = {Jong, Kenneth De},
title = {{Evolutionary computation}},
journal = {WIREs Comp Stat},
year = {2009},
volume = {1},
number = {1},
pages = {52--56},
month = jul
}

@article{Kholodenko:2009um,
author = {Kholodenko, B and Birtwistle, M},
title = {{Four-dimensional dynamics of {MAPK} information-processing systems}},
journal = {WIREs Syst Biol Med},
year = {2009}
}

@article{Nadeau:2009uz,
author = {Nadeau, J and Subramaniam, S},
title = {{Systems Biology and Medicine: A New Take on an Old Paradigm}},
journal = {Wiley Interdisciplinary Reviews: Systems Biology and {\ldots}},
year = {2009}
}

@article{MeierSchellersheim:2009fl,
author = {Meier-Schellersheim, Martin and Fraser, Iain D C and Klauschen, Frederick},
title = {{Multiscale modeling for biologists}},
journal = {WIREs Syst Biol Med},
year = {2009},
volume = {1},
number = {1},
pages = {4--14},
month = jul
}

@article{Hwang:2009uf,
author = {Hwang, N and Zhang, C and Hwang, Y and Varghese, S},
title = {{Mesenchymal stem cell differentiation and roles in regenerative medicine}},
journal = {Wiley Interdisciplinary Reviews: Systems Biology and {\ldots}},
year = {2009}
}

@article{Levchenko:2000vy,
author = {Levchenko, A and Bruck, J and Sternberg, P W},
title = {{Scaffold proteins may biphasically affect the levels of mitogen-activated protein kinase signaling and reduce its threshold properties}},
journal = {Proc Natl Acad Sci USA},
year = {2000},
volume = {97},
number = {11},
pages = {5818--5823},
month = may
}

@article{Fujita:MziUwDp4,
author = {Fujita, Kazuhiro and Toyoshima, Yu and Uda, Shinsuke and Ozaki, Yu-ichi and Kubota, Hiroyuki and Kuroda, Shinya},
title = {{Akt pathway serves as low-pass filters}},
journal = {submitted}
}

@article{Nelander:2008ji,
author = {Nelander, Sven and Wang, Weiqing and Nilsson, Bj{\"o}rn and She, Qing-Bai and Pratilas, Christine and Rosen, Neal and Gennemark, Peter and Sander, Chris},
title = {{Models from experiments: combinatorial drug perturbations of cancer cells}},
journal = {Mol Syst Biol},
year = {2008},
volume = {4},
pages = {216}
}

@article{Reva:2007da,
author = {Reva, Boris and Antipin, Yevgeniy and Sander, Chris},
title = {{Determinants of protein function revealed by combinatorial entropy optimization}},
journal = {Genome Biol},
year = {2007},
volume = {8},
number = {11},
pages = {R232}
}

@article{Vilar:2006he,
author = {Vilar, Jose M G and Jansen, Ronald and Sander, Chris},
title = {{Signal processing in the TGF-beta superfamily ligand-receptor network}},
journal = {PLoS Comput Biol},
year = {2006},
volume = {2},
number = {1},
pages = {e3}
}

@article{Wass:2009hm,
author = {Wass, M and Sternberg, M},
title = {{Prediction of ligand binding sites using homologous structures and conservation at CASP8}},
journal = {Proteins},
year = {2009},
month = jun
}

@article{Wass:2008js,
author = {Wass, Mark N and Sternberg, Michael J E},
title = {{ConFunc--functional annotation in the twilight zone}},
journal = {Bioinformatics},
year = {2008},
volume = {24},
number = {6},
pages = {798--806},
month = mar
}

@article{Gherardini:2007ir,
author = {Gherardini, Pier Federico and Wass, Mark N and Helmer-Citterich, Manuela and Sternberg, Michael J E},
title = {{Convergent evolution of enzyme active sites is not a rare phenomenon}},
journal = {J Mol Biol},
year = {2007},
volume = {372},
number = {3},
pages = {817--845},
month = sep
}

@article{Jefferys:2006hc,
author = {Jefferys, Benjamin R and Kelley, Lawrence A and Sergot, Marek J and Fox, John and Sternberg, Michael J E},
title = {{Capturing expert knowledge with argumentation: a case study in bioinformatics}},
journal = {Bioinformatics},
year = {2006},
volume = {22},
number = {8},
pages = {924--933},
month = apr
}

@article{Zi:2008ioa,
author = {Zi, Zhike and Zi, Zhike and Zheng, Yanan and Zheng, Yanan and Rundell, Ann and Rundell, Ann and Klipp, Edda and Klipp, Edda},
title = {{SBML-SAT: a systems biology markup language (SBML) based sensitivity analysis tool}},
journal = {BMC Bioinformatics},
year = {2008},
volume = {9},
number = {1},
pages = {342},
month = aug
}

@article{MacKay:wg,
author = {MacKay, D},
title = {{Introduction to Gaussian processes}},
journal = {NATO ASI series. Series F: computer and system {\ldots}}
}

@article{Rasmussen:2006vz,
author = {Rasmussen, C and Williams, C},
title = {{Gaussian Processes for Machine Learning}},
journal = {The MIT Press},
year = {2006}
}

@article{Rasmussen:2006vza,
author = {Rasmussen, C and Williams, C},
title = {{Gaussian processes for machine learning}},
journal = {Springer},
year = {2006}
}

@article{Engl:2009ut,
author = {Engl, C and Jovanovic, G and Lloyd, L and Murray, H},
title = {{In vivo localizations of membrane stress controllers {P}sp{A} and {P}sp{G} in {E}scherichia coli}},
journal = {Mol Microbiol},
year = {2009}
}

@article{Thornton:2009dm,
author = {Thornton, Kevin and Thornton, Kevin},
title = {{Automating approximate Bayesian computation by local linear regression}},
journal = {BMC Genetics 2009 10:35},
year = {2009},
volume = {10},
number = {1},
pages = {35},
month = jul
}

@article{Bennett:2009do,
author = {Bennett, Matthew R and Hasty, Jeff},
title = {{Microfluidic devices for measuring gene network dynamics in single cells}},
journal = {Nat Rev Genet},
year = {2009},
volume = {10},
number = {9},
pages = {628--638},
month = aug
}

@article{Demichelis:2006if,
author = {Demichelis, Francesca and Demichelis, Francesca and Magni, Paolo and Magni, Paolo and Piergiorgi, Paolo and Piergiorgi, Paolo and Rubin, Mark and Rubin, Mark and Bellazzi, Riccardo and Bellazzi, Riccardo},
title = {{A hierarchical Na{\"\i}ve Bayes Model for handling sample heterogeneity in classification problems: an application to tissue microarrays}},
journal = {BMC Bioinformatics},
year = {2006},
volume = {7},
number = {1},
pages = {514},
month = nov
}

@article{Mantzaris:2007gb,
author = {Mantzaris, Nikos V},
title = {{From single-cell genetic architecture to cell population dynamics: quantitatively decomposing the effects of different population heterogeneity sources for a genetic network with positive feedback architecture}},
journal = {Biophys J},
year = {2007},
volume = {92},
number = {12},
pages = {4271--4288},
month = jun
}

@article{Brazil:2001ub,
author = {Brazil, D P and Hemmings, B A},
title = {{Ten years of protein kinase {B} signalling: a hard {A}kt to follow}},
journal = {Trends Biochem Sci},
year = {2001},
volume = {26},
number = {11},
pages = {657--664},
month = oct
}

@article{Woodgett:2005eo,
author = {Woodgett, James R},
title = {{Recent advances in the protein kinase {B} signaling pathway}},
journal = {Curr Opin Cell Biol},
year = {2005},
volume = {17},
number = {2},
pages = {150--157},
month = mar
}

@article{Batt:2005kz,
author = {Batt, Gr{\'e}gory and Ropers, Delphine and de Jong, Hidde and Geiselmann, Johannes and Mateescu, Radu and Page, Michel and Schneider, Dominique},
title = {{Validation of qualitative models of genetic regulatory networks by model checking: analysis of the nutritional stress response in Escherichia coli}},
journal = {Bioinformatics},
year = {2005},
volume = {21 Suppl 1},
pages = {i19--28},
month = may
}

@article{DarrenJWilkinson:2009eu,
author = {Darren J Wilkinson},
title = {{Stochastic modelling for quantitative description of heterogeneous biological systems}},
journal = {Nat Rev Genet},
year = {2009},
volume = {10},
number = {2},
pages = {122--133},
month = jan
}

@article{Scott:1nwp1Olk,
author = {Scott, Sisson},
title = {{Correction: Sisson's paper}},
journal = {PNAS}
}

@article{Jovanovic:2009gk,
author = {Jovanovic, Goran and Engl, Christoph and Buck, Martin},
title = {{Physical, functional and conditional interactions between ArcAB and phage shock proteins upon secretin-induced stress in Escherichia coli.}},
journal = {Mol Microbiol},
year = {2009},
volume = {74},
number = {1},
pages = {16--28},
month = oct
}

@article{Robert:jRpRqIrS,
author = {Robert, Christian},
title = {{[0909.0389] Monte Carlo Methods in Statistics}}
}

@article{Kelly:2006ht,
author = {Kelly, Paul and Bajaj-Elliott, Mona and Katubulushi, Max and Zulu, Isaac and Poulsom, Richard and Feldman, Roger A and Bevins, Charles L and Dhaliwal, Winnie},
title = {{Reduced gene expression of intestinal alpha-defensins predicts diarrhea in a cohort of African adults}},
journal = {J Infect Dis},
year = {2006},
volume = {193},
number = {10},
pages = {1464--1470},
month = may
}

@article{Amadi:2009ba,
author = {Amadi, Beatrice and Fagbemi, Andrew O and Kelly, Paul and Mwiya, Mwiya and Torrente, Franco and Salvestrini, Camilla and Day, Richard and Golden, Michael H and Eklund, Erik A and Freeze, Hudson H and Murch, Simon H},
title = {{Reduced production of sulfated glycosaminoglycans occurs in Zambian children with kwashiorkor but not marasmus}},
journal = {Am J Clin Nutr},
year = {2009},
volume = {89},
number = {2},
pages = {592--600},
month = jan
}

@article{Kelly:2009cf,
author = {Kelly, P and on behalf of the Editorial Board of the Medical Journal of Zambia},
title = {{Comment on: Influence of temperature and rainfall on the evolution of cholera epidemics in Lusaka, Zambia, 2003-2006: analysis of a time series}},
journal = {Trans R Soc Trop Med Hyg},
year = {2009},
month = jun
}

@article{Kelly:2003wq,
author = {Kelly, Paul and Hicks, Susan and Oloya, Joy and Mwansa, James and Sikakwa, Linda and Zulu, Isaac and Phillips, Alan},
title = {{Escherichia coli enterovirulent phenotypes in Zambians with AIDS-related diarrhoea}},
journal = {Trans R Soc Trop Med Hyg},
year = {2003},
volume = {97},
number = {5},
pages = {573--576}
}

@article{Kelly:2005fq,
author = {Kelly, Paul and Pereira-Maxwell, Filomena and Carnaby, Simon and White, Ian},
title = {{Confidence in polymerase chain reaction diagnosis can be improved by Bayesian estimation of post-test disease probability}},
journal = {Journal of clinical epidemiology},
year = {2005},
volume = {58},
number = {3},
pages = {252--260},
month = feb
}

@article{Girolami:2009tf,
author = {Girolami, Mark and Calderhead, Ben and Chin, Siu A},
title = {{Riemannian Manifold {H}amiltonian {M}onte {C}arlo}},
journal = {Technical report, University of Glasgow},
year = {2009}
}

@article{Dunlop:2008fx,
author = {Dunlop, Mary J and Cox, Robert Sidney and Levine, Joseph H and Murray, Richard M and Elowitz, Michael B},
title = {{Regulatory activity revealed by dynamic correlations in gene expression noise.}},
journal = {Nat Genet},
year = {2008},
volume = {40},
number = {12},
pages = {1493--1498},
month = dec
}

@article{Hersen:2008fea,
author = {Hersen, Pascal and Mcclean, Megan and Mahadevan, L and Ramanathan, Sharad},
title = {{Signal processing by the HOG MAP kinase pathway}},
journal = {Science Signaling},
year = {2008},
volume = {105},
number = {20},
pages = {7165},
month = may
}

@article{Raser:2004gh,
author = {Raser, Jonathan M and O'Shea, Erin K},
title = {{Control of stochasticity in eukaryotic gene expression}},
journal = {Science},
year = {2004},
volume = {304},
number = {5678},
pages = {1811--1814},
month = jun
}

@article{Kholodenko:2008dm,
author = {Kholodenko, Boris N and Kolch, Walter},
title = {{Giving space to cell signaling}},
journal = {Cell},
year = {2008},
volume = {133},
number = {4},
pages = {566--567},
month = may
}

@article{MunozGarcia:2009hy,
author = {Mu{\~n}oz-Garc{\'\i}a, Javier and Neufeld, Zoltan and Kholodenko, Boris N},
title = {{Positional information generated by spatially distributed signaling cascades}},
journal = {PLoS Comput Biol},
year = {2009},
volume = {5},
number = {3},
pages = {e1000330},
month = feb
}

@article{Kim:2009br,
author = {Kim, Dongsan and Kolch, Walter and Cho, Kwang-Hyun},
title = {{Multiple roles of the NF-kappaB signaling pathway regulated by coupled negative feedback circuits}},
journal = {FASEB J},
year = {2009},
volume = {23},
number = {9},
pages = {2796--2802},
month = aug
}

@article{Faley:2009bh,
author = {Faley, Shannon L and Copland, Mhairi and Wlodkowic, Donald and Kolch, Walter and Seale, Kevin T and Wikswo, John P and Cooper, Jonathan M},
title = {{Microfluidic single cell arrays to interrogate signalling dynamics of individual, patient-derived hematopoietic stem cells}},
journal = {Lab on a chip},
year = {2009},
volume = {9},
number = {18},
pages = {2659--2664},
month = sep
}

@article{Ruths:2008wk,
author = {Ruths, D and Muller, M and Tseng, JT and Nakhleh, L and Ram, PT},
title = {{The signaling petri net-based simulator: a non-parametric strategy for characterizing the dynamics of cell-specific signaling networks}},
journal = {PLoS Comput Biol},
year = {2008},
volume = {4},
number = {2},
pages = {e1000005}
}

@article{Raue:2009ig,
author = {Raue, A and Kreutz, C and Maiwald, T and Bachmann, J and Schilling, M and Klingm{\"u}ller, U and Timmer, J},
title = {{Structural and practical identifiability analysis of partially observed dynamical models by exploiting the profile likelihood}},
journal = {Bioinformatics},
year = {2009},
volume = {25},
number = {15},
pages = {1923--1929},
month = jul
}

@article{Joly:2007eo,
author = {Joly, Nicolas and Rappas, Mathieu and Wigneshweraraj, Siva R and Zhang, Xiaodong and Buck, Martin},
title = {{Coupling nucleotide hydrolysis to transcription activation performance in a bacterial enhancer binding protein}},
journal = {Mol Microbiol},
year = {2007},
volume = {66},
number = {3},
pages = {583--595},
month = oct
}

@article{Colvin:2009jj,
author = {Colvin, Joshua and Monine, Michael I and Faeder, James R and Hlavacek, William S and von Hoff, Daniel D and Posner, Richard G},
title = {{Simulation of large-scale rule-based models}},
journal = {Bioinformatics},
year = {2009},
volume = {25},
number = {7},
pages = {910--917},
month = mar
}

@article{Goldstein:2008ex,
author = {Goldstein, Byron and Coombs, Daniel and Faeder, James R and Hlavacek, William S},
title = {{Kinetic proofreading model}},
journal = {Adv Exp Med Biol},
year = {2008},
volume = {640},
pages = {82--94}
}

@article{Blinov:2006iq,
author = {Blinov, Michael L and Yang, Jin and Faeder, James R and Hlavacek, William S},
title = {{Depicting signaling cascades}},
journal = {Nat Biotechnol},
year = {2006},
volume = {24},
number = {2},
pages = {137--8; author reply 138},
month = jan
}

@article{Yang:2008wd,
author = {Yang, Jin and Monine, Michael I and Faeder, James R and Hlavacek, William S},
title = {{Kinetic Monte Carlo method for rule-based modeling of biochemical networks}},
journal = {Physical review E, Statistical, nonlinear, and soft matter physics},
year = {2008},
volume = {78},
number = {3 Pt 1},
pages = {031910},
month = aug
}

@article{Hlavacek:2009hk,
author = {Hlavacek, William S and Faeder, James R},
title = {{The complexity of cell signaling and the need for a new mechanics}},
journal = {Science Signaling},
year = {2009},
volume = {2},
number = {81},
pages = {pe46}
}

@article{Hlavacek:2006iq,
author = {Hlavacek, William S and Faeder, James R and Blinov, Michael L and Posner, Richard G and Hucka, Michael and Fontana, Walter},
title = {{Rules for modeling signal-transduction systems}},
journal = {Sci STKE},
year = {2006},
volume = {2006},
number = {344},
pages = {re6},
month = jul
}

@article{Novak:2008eg,
author = {Nov{\'a}k, B{\'e}la and Tyson, John J},
title = {{Design principles of biochemical oscillators}},
journal = {Nat Rev Mol Cell Biol},
year = {2008},
volume = {9},
number = {12},
pages = {981--991},
month = nov
}

@article{Kapuy:2009ff,
author = {Kapuy, O and He, E and L{\'o}pez-Avil{\'e}s, S and Uhlmann, F and Tyson, J and Nov{\'a}k, B},
title = {{System-level feedbacks control cell cycle progression}},
journal = {FEBS Lett},
year = {2009},
month = aug
}

@article{Iborra:2008ks,
author = {Iborra, Francisco J and Buckle, Veronica},
title = {{Wide confocal cytometry: a new approach to study proteomic and structural changes in the cell nucleus during the cell cycle}},
journal = {Histochem Cell Biol},
year = {2008},
volume = {129},
number = {1},
pages = {45--53}
}

@article{DarrenJWilkinson:2007gl,
author = {Darren J Wilkinson},
title = {{Bayesian methods in bioinformatics and computational systems biology}},
journal = {Brief Bioinformatics},
year = {2007},
volume = {8},
number = {2},
pages = {109--116},
month = feb
}

@article{Munsky:2009hh,
author = {Munsky, Brian and Trinh, Brooke and Khammash, Mustafa},
title = {{Listening to the noise: random fluctuations reveal gene network parameters.}},
journal = {Mol Syst Biol},
year = {2009},
volume = {5},
pages = {318}
}

@article{Anonymous:e_e3EScO,
title = {{The ABC of reverse engineering biological signalling systems (DOI: 10.1039/b908951a)}}
}

@article{Secrier:2009ko,
author = {Secrier, Maria and Toni, Tina and Stumpf, Michael P H},
title = {{The ABC of reverse engineering biological signalling systems.}},
journal = {Mol Biosyst},
year = {2009},
volume = {5},
number = {12},
pages = {1925--1935},
month = dec
}

@article{Smith:2009wu,
author = {Smith, David M D and Onnela, Jukka-Pekka and Jones, Nick S},
title = {{Master-equation analysis of accelerating networks}},
journal = {Physical review E, Statistical, nonlinear, and soft matter physics},
year = {2009},
volume = {79},
number = {5 Pt 2},
pages = {056101},
month = apr
}

@article{Jones:2008uk,
author = {Jones, Nick S},
title = {{Using the memories of multiscale machines to characterize complex systems}},
journal = {Phys Rev Lett},
year = {2008},
volume = {100},
number = {20},
pages = {208702},
month = may
}

@article{Staniczenko:2009ut,
author = {Staniczenko, Phillip P A and Lee, Chiu Fan and Jones, Nick S},
title = {{Rapidly detecting disorder in rhythmic biological signals: a spectral entropy measure to identify cardiac arrhythmias}},
journal = {Physical review E, Statistical, nonlinear, and soft matter physics},
year = {2009},
volume = {79},
number = {1 Pt 1},
pages = {011915}
}

@article{Fenn:2009dk,
author = {Fenn, Daniel J and Porter, Mason A and McDonald, Mark and Williams, Stacy and Johnson, Neil F and Jones, Nick S},
title = {{Dynamic communities in multichannel data: an application to the foreign exchange market during the 2007-2008 credit crisis}},
journal = {Chaos},
year = {2009},
volume = {19},
number = {3},
pages = {033119},
month = aug
}

@article{Wittmann:2009el,
author = {Wittmann, D and Krumsiek, J and Saez-Rodriguez, J and Lauffenburger, D and Klamt, S and Theis, F},
title = {{Transforming Boolean models to continuous models: methodology and application to T-cell receptor signaling}},
journal = {BMC Syst Biol},
year = {2009},
volume = {3},
number = {1},
pages = {98},
month = sep
}

@article{Spencer:2009hw,
author = {Spencer, Sabrina L and Gaudet, Suzanne and Albeck, John G and Burke, John M and Sorger, Peter K},
title = {{Non-genetic origins of cell-to-cell variability in TRAIL-induced apoptosis.}},
journal = {Nature},
year = {2009},
volume = {459},
number = {7245},
pages = {428--432},
month = may
}

@article{Hastie:hpWo6ikV,
author = {Hastie, Trevor and Tibshirani, Robert and Friedman, Jerome},
title = {{The elements of statistical learning}}
}

@article{Jasra:tcPmiDjl,
author = {Jasra, Ajay and Martin, James and McCoy, Emma},
title = {{Filtering via approximate Bayesian computation}},
year = {2009}
}

@article{Liepe:2009ub,
author = {Liepe, Juliane},
title = {{Approximate {B}ayesian Computation: a case study }},
journal = {MSc project, Imperial College London},
year = {2009}
}

@article{Calderhead:2009vr,
author = {Calderhead, B and Girolami, M},
title = {{Estimating Bayes factors via thermodynamic integration and population MCMC}},
journal = {Computational Statistics and Data Analysis},
year = {2009},
volume = {53},
number = {12},
pages = {4028--4045}
}

@article{Grelaud:2009te,
author = {Grelaud, Aude and Robert, Christian P and Marin, Jean-Michel and Rodolphe, Francois and Taly, Jean-Francois},
title = {{{ABC} likelihood-free methods for model choice in {G}ibbs random fields}},
journal = {Bayesian Analysis},
year = {2009},
volume = {4},
number = {2},
pages = {317--336}
}

@article{Beaumont:2009be,
author = {Beaumont, Mark and Cornuet, Jean-Marie and Marin, Jean-Michel and Robert, Christian},
title = {{Adaptive approximate Bayesian computation}},
journal = {Biometrika},
year = {2009},
pages = {asp052v1},
month = oct
}

@article{Dai:2009dx,
author = {Dai, X and Healy, S and Yli-Harja, O and Ribeiro, A},
title = {{Tuning cell differentiation patterns and single cell dynamics by regulating proteins' functionalities in a toggle switch}},
journal = {J Theor Biol},
year = {2009},
month = aug
}

@article{Chang:2008gu,
author = {Chang, Hannah H and Hemberg, Martin and Barahona, Mauricio and Ingber, Donald E and Huang, Sui},
title = {{Transcriptome-wide noise controls lineage choice in mammalian progenitor cells}},
journal = {Nature},
year = {2008},
volume = {453},
number = {7194},
pages = {544--547},
month = may
}

@article{Stahlberg:2009fi,
author = {St{\aa}hlberg, A and Bengtsson, M and Hemberg, M and Semb, H},
title = {{Quantitative Transcription Factor Analysis of Undifferentiated Single Human Embryonic Stem Cells}},
journal = {Clin Chem},
year = {2009},
month = oct
}

@article{Chang:2006em,
author = {Chang, Hannah H and Oh, Philmo Y and Ingber, Donald E and Huang, Sui},
title = {{Multistable and multistep dynamics in neutrophil differentiation}},
journal = {BMC Cell Biol},
year = {2006},
volume = {7},
pages = {11}
}

@article{Lu:2008ek,
author = {Lu, Ting and Ferry, Michael and Weiss, Ron and Hasty, Jeff},
title = {{A molecular noise generator.}},
journal = {Physical biology},
year = {2008},
volume = {5},
number = {3},
pages = {036006}
}

@article{Weiss:2009de,
author = {Weiss, Ron and Panke, Sven},
title = {{Synthetic biology-paths to moving forward.}},
journal = {Curr Opin Biotechnol},
year = {2009},
volume = {20},
number = {4},
pages = {447--448},
month = aug
}

@article{Bleckert:1998wy,
author = {Bleckert, G and Oppel, U G and Salzsieder, E},
title = {{Mixed graphical models for simultaneous model identification and control applied to the glucose-insulin metabolism}},
journal = {Computer methods and programs in biomedicine},
year = {1998},
volume = {56},
number = {2},
pages = {141--155},
month = apr
}

@article{Pillonetto:2001gp,
author = {Pillonetto, G and Sparacino, G and Cobelli, C},
title = {{Reconstructing insulin secretion rate after a glucose stimulus by an improved stochastic deconvolution method}},
journal = {IEEE transactions on bio-medical engineering},
year = {2001},
volume = {48},
number = {11},
pages = {1352--1354},
month = oct
}

@article{Endy:2005cf,
author = {Endy, Drew},
title = {{Foundations for engineering biology}},
journal = {Nature},
year = {2005},
volume = {438},
number = {7067},
pages = {449},
month = nov
}

@article{May:2004el,
author = {May, Robert M},
title = {{Uses and abuses of mathematics in biology}},
journal = {Science},
year = {2004},
volume = {303},
number = {5659},
pages = {790--793},
month = feb
}

@article{Sousa:2009bya,
author = {Sousa, Vitor and Fritz, Marielle and Beaumont, Mark and Chikhi, Lounes},
title = {{Approximate Bayesian Computation Without Summary Statistics: The Case of Admixture}},
journal = {Genetics},
year = {2009},
volume = {181},
number = {4},
pages = {1507},
month = mar
}

@article{Yeh:2007jr,
author = {Yeh, Brian J and Rutigliano, Robert J and Deb, Anrica and Bar-Sagi, Dafna and Lim, Wendell A},
title = {{Rewiring cellular morphology pathways with synthetic guanine nucleotide exchange factors}},
journal = {Nature},
year = {2007},
volume = {447},
number = {7144},
pages = {596--600},
month = may
}

@article{BuryMone:2009wq,
author = {Bury-Mon{\'e}, S and Nomane, Y and Reymond, N and Barbet, R and Jacquet, E and Imbeaud, S and Jacq, A and Bouloc, P},
title = {{Global Analysis of Extracytoplasmic Stress Signaling in Escherichia coli}},
year = {2009}
}

@article{Gujral:2009gd,
author = {Gujral, Taranjit and Macbeath, Gavin},
title = {{Emerging Miniaturized Proteomic Technologies to Study Cell Signaling in Clinical Samples}},
journal = {Science Signaling},
year = {2009},
volume = {2},
number = {93},
pages = {pe65},
month = oct
}

@article{Regenmortel:2004db,
author = {Regenmortel, Marc H V Van},
title = {{Reductionism and complexity in molecular biology}},
journal = {EMBO Reports},
year = {2004},
volume = {5},
number = {11},
pages = {1016},
month = oct
}

@article{MartinezNunez:URzDYEJo,
author = {Mart{\'\i}nez-N{\'u}{\~n}ez, Mario A and P{\'e}rez-Rueda, Ernesto and R{\'\i}os, Rosa Mar{\'\i}a Guti{\'e}rrez and Merino, Enrique},
title = {{New insights into the Regulatory Networks of Paralogous Genes 
}}
}

@article{Cagatay:2009ie,
author = {{\c C}a{\u g}atay, Tolga and Turcotte, Marc and Elowitz, Michael B and Garcia-Ojalvo, Jordi and S{\"u}el, G{\"u}rol M},
title = {{Architecture-Dependent Noise Discriminates Functionally Analogous Differentiation Circuits}},
journal = {Cell},
year = {2009},
volume = {139},
number = {3},
pages = {512--522},
month = oct
}

@article{Ingram:2006do,
author = {Ingram, Piers J and Stumpf, Michael P H and Stark, Jaroslav},
title = {{Network motifs: structure does not determine function}},
journal = {BMC Genomics},
year = {2006},
volume = {7},
pages = {108}
}

@article{Ingram:2008ek,
author = {Ingram, Piers J and Stumpf, Michael P H and Stark, Jaroslav},
title = {{Nonidentifiability of the source of intrinsic noise in gene expression from single-burst data}},
journal = {PLoS Comput Biol},
year = {2008},
volume = {4},
number = {10},
pages = {e1000192},
month = sep
}

@article{deSilva:2006gz,
author = {de Silva, Eric and Thorne, Thomas and Ingram, Piers and Agrafioti, Ino and Swire, Jonathan and Wiuf, Carsten and Stumpf, Michael P H},
title = {{The effects of incomplete protein interaction data on structural and evolutionary inferences}},
journal = {BMC Biol},
year = {2006},
volume = {4},
pages = {39}
}

@article{Durzinsky:2008dq,
author = {Durzinsky, Markus and Wagler, Annegret and Weismantel, Robert and Marwan, Wolfgang},
title = {{Automatic reconstruction of molecular and genetic networks from discrete time series data}},
journal = {BioSystems},
year = {2008},
volume = {93},
number = {3},
pages = {181--190},
month = aug
}

@article{Sackmann:2009et,
author = {Sackmann, Andrea and Formanowicz, Dorota and Formanowicz, Piotr and Blazewicz, Jacek},
title = {{New insights into the human body iron metabolism analyzed by a {P}etri net based approach}},
journal = {BioSystems},
year = {2009},
volume = {96},
number = {1},
pages = {104--113},
month = mar
}

@article{Grunwald:2008ff,
author = {Grunwald, Stefanie and Speer, Astrid and Ackermann, J{\"o}rg and Koch, Ina},
title = {{Petri net modelling of gene regulation of the Duchenne muscular dystrophy}},
journal = {BioSystems},
year = {2008},
volume = {92},
number = {2},
pages = {189--205},
month = apr
}

@article{Li:2009jk,
author = {Li, Chen and Nagasaki, Masao and Ueno, Kazuko and Miyano, Satoru},
title = {{Simulation-based model checking approach to cell fate specification during Caenorhabditis elegans vulval development by hybrid functional Petri net with extension}},
journal = {BMC Syst Biol},
year = {2009},
volume = {3},
pages = {42}
}

@article{Engl:2009bb,
author = {Engl, Christoph and Jovanovic, Goran and Lloyd, Louise J and Murray, Heath and Spitaler, Martin and Ying, Liming and Errington, Jeff and Buck, Martin},
title = {{In vivo localizations of membrane stress controllers PspA and PspG in Escherichia coli.}},
journal = {Mol Microbiol},
year = {2009},
volume = {73},
number = {3},
pages = {382--396},
month = aug
}

@article{Joly:2009ji,
author = {Joly, Nicolas and Burrows, Patricia C and Engl, Christoph and Jovanovic, Goran and Buck, Martin},
title = {{A lower-order oligomer form of phage shock protein A (PspA) stably associates with the hexameric AAA(+) transcription activator protein PspF for negative regulation.}},
journal = {J Mol Biol},
year = {2009},
volume = {394},
number = {4},
pages = {764--775},
month = dec
}

@article{Bruggeman:2007ue,
author = {Bruggeman, FJ and Westerhoff, HV},
title = {{The nature of systems biology}},
journal = {TRENDS in Microbiology},
year = {2007},
volume = {15},
number = {1},
pages = {45--50}
}

@article{Hayot:2009tw,
author = {Hayot, F and Jayaprakash, C},
title = {{NF-$\kappa$B oscillations and cell-to-cell variability}},
journal = {J Theor Biol},
year = {2009}
}

@article{Bandara:2009wt,
author = {Bandara, Samuel and der, Johannes P Schlo and Eils, Roland and Bock, Hans Georg and Meyer, Tobias},
title = {{Optimal Experimental Design for Parameter Estimation of a Cell Signaling Model}},
journal = {PLoS Comput Biol},
year = {2009}
}

@article{Phillips:2008wv,
author = {Phillips, Rob and Kondev, Jane and Theriot, Julie},
title = {{Physical biology of the cell}},
journal = {Garland Science, 1st edition},
year = {2008}
}

@article{Martinez:1982tw,
author = {Martinez, J and Silva, M},
title = {{A simple and fast algorithm to obtain all invariants of a generalized {P}etri net}},
journal = {C. Girault, W. Reisig (eds): Application and Theory of Petri Nets, Informatik-Fachberichte; Vol. 52, Springer},
year = {1982},
pages = {301--310}
}

@article{Majcen:2009ve,
author = {Majcen, I},
title = {{Embedding Certain Infinitely Connected Subsets of Bordered Riemann Surfaces Properly into {\ldots}}},
journal = {Journal of Geometric Analysis},
year = {2009}
}

@article{DarrenJWilkinson:vla,
author = {Darren J Wilkinson},
title = {{Bayesian Emulation and Calibration of a Stochastic Computer Model of Mitochondrial DNA Deletions in Substantia Nigra Neurons}},
journal = {http://dx.doi.org/10.1198/jasa.2009.0005}
}

@article{Boys:2008vu,
author = {Boys, RJ and Wilkinson, DJ and Kirkwood, TBL},
title = {{Bayesian inference for a discretely observed stochastic kinetic model}},
journal = {Statistics and Computing},
year = {2008},
volume = {18},
number = {2},
pages = {125--135}
}

@article{Golightly:2006hp,
author = {Golightly, Andrew and Darren J Wilkinson},
title = {{Bayesian sequential inference for stochastic kinetic biochemical network models}},
journal = {J Comput Biol},
year = {2006},
volume = {13},
number = {3},
pages = {838--851},
month = mar
}

@article{Kussell:2005dg,
author = {Kussell, Edo and Leibler, Stanislas},
title = {{Phenotypic diversity, population growth, and information in fluctuating environments}},
journal = {Science},
year = {2005},
volume = {309},
number = {5743},
pages = {2075--2078},
month = sep
}

@article{Lim:2007hf,
author = {Lim, Han N and Oudenaarden, Alexander van},
title = {{A multistep epigenetic switch enables the stable inheritance of DNA methylation states}},
journal = {Nat Genet},
year = {2007},
volume = {39},
number = {2},
pages = {269--275},
month = jan
}

@article{Mettetal:2006du,
author = {Mettetal, Jerome T and Muzzey, Dale and Pedraza, Juan M and Ozbudak, Ertugrul M and van Oudenaarden, Alexander},
title = {{Predicting stochastic gene expression dynamics in single cells.}},
journal = {Proc Natl Acad Sci USA},
year = {2006},
volume = {103},
number = {19},
pages = {7304--7309},
month = may
}

@article{Taylor:2009ek,
author = {Taylor, R J and Falconnet, D and Niemist{\"o}, A and Ramsey, S A and Prinz, S and Shmulevich, I and Galitski, T and Hansen, C L},
title = {{Dynamic analysis of MAPK signaling using a high-throughput microfluidic single-cell imaging platform}},
journal = {Proc Natl Acad Sci USA},
year = {2009},
volume = {106},
number = {10},
pages = {3758--3763},
month = mar
}

@article{Yu:2008bn,
author = {Yu, Richard C and Pesce, C Gustavo and Colman-Lerner, Alejandro and Lok, Larry and Pincus, David and Serra, Eduard and Holl, Mark and Benjamin, Kirsten and Gordon, Andrew and Brent, Roger},
title = {{Negative feedback that improves information transmission in yeast signalling}},
journal = {Nature},
year = {2008},
volume = {456},
number = {7223},
pages = {755--761},
month = dec
}

@article{Doherty:2006ku,
author = {Doherty, Mary K and Beynon, Robert J},
title = {{Protein turnover on the scale of the proteome}},
journal = {Expert review of proteomics},
year = {2006},
volume = {3},
number = {1},
pages = {97--110},
month = jan
}

@article{Beynon:2005wu,
author = {Beynon, Robert J},
title = {{The dynamics of the proteome: strategies for measuring protein turnover on a proteome-wide scale}},
journal = {Briefings in functional genomics {\&} proteomics},
year = {2005},
volume = {3},
number = {4},
pages = {382--390},
month = jan
}

@article{Beynon:2005cv,
author = {Beynon, Robert J and Pratt, Julie M},
title = {{Metabolic labeling of proteins for proteomics}},
journal = {Mol Cell Proteomics},
year = {2005},
volume = {4},
number = {7},
pages = {857--872},
month = jun
}

@article{Beynon:2006uw,
author = {Beynon, Robert J and Pratt, Julie M},
title = {{Strategies for measuring dynamics: the temporal component of proteomics}},
journal = {Methods of biochemical analysis},
year = {2006},
volume = {49},
pages = {15--25}
}

@article{Robertson:2008wk,
author = {Robertson, Duncan H L and Wong, Stephen C C and Beynon, Robert J and Hurst, Jane L and Gaskell, Simon J},
title = {{Observation of heterogeneous gene products by FT-ICR MS}},
journal = {J Am Soc Mass Spectrom},
year = {2008},
volume = {19},
number = {1},
pages = {103--110}
}

@article{Huang:2009dc,
author = {Huang, Sui},
title = {{Non-genetic heterogeneity of cells in development: more than just noise}},
journal = {Development},
year = {2009},
volume = {136},
number = {23},
pages = {3853--3862},
month = nov
}

@article{Hemberger:2009hk,
author = {Hemberger, Myriam and Dean, Wendy and Reik, Wolf},
title = {{Epigenetic dynamics of stem cells and cell lineage commitment: digging Waddington's canal}},
journal = {Nat Rev Mol Cell Biol},
year = {2009},
volume = {10},
number = {8},
pages = {526},
month = jul
}

@article{Perkins:2009dz,
author = {Perkins, Theodore J and Swain, Peter S},
title = {{Strategies for cellular decision-making}},
journal = {Mol Syst Biol},
year = {2009},
volume = {5},
number = {1},
month = nov
}

@article{Gao:2009im,
author = {Gao, Rong and Stock, Ann M},
title = {{Biological insights from structures of two-component proteins}},
journal = {Annu Rev Microbiol},
year = {2009},
volume = {63},
pages = {133--154}
}

@article{Lu:2009ih,
author = {Lu, Rong and Markowetz, Florian and Unwin, Richard D and Leek, Jeffrey T and Airoldi, Edoardo M and Macarthur, Ben D and Lachmann, Alexander and Rozov, Roye and Ma Rsquo Ayan, Avi and Boyer, Laurie A and Troyanskaya, Olga G and Whetton, Anthony D and Lemischka, Ihor R},
title = {{Systems-level dynamic analyses of fate change in murine embryonic stem cells}},
journal = {Nature},
year = {2009},
volume = {462},
number = {7271},
pages = {358},
month = nov
}

@article{Toni:2009uh,
author = {Toni, Tina and Stumpf, Michael P H},
title = {{Parameter inference and model selection in signaling pathway models}},
journal = {arXiv},
year = {2009},
volume = {q-bio.QM},
annote = {Book chapter for Topics in Computational Biology Methods in Molecular
  Biology Series, Humana Press, 2009}
}

@article{Gillespie:2008ts,
author = {Gillespie, DT},
title = {{Simulation methods in systems biology}},
journal = {Lecture Notes in Computer Science},
year = {2008},
volume = {5016},
pages = {125}
}

@article{Becskei:2005cs,
author = {Becskei, Attila and Kaufmann, Benjamin B and Oudenaarden, Alexander van},
title = {{Contributions of low molecule number and chromosomal positioning to stochastic gene expression}},
journal = {Nat Genet},
year = {2005},
volume = {37},
number = {9},
pages = {937--944},
month = aug
}

@article{Proctor:2008kf,
author = {Proctor, Carole J and Gray, Douglas A},
title = {{Explaining oscillations and variability in the p53-Mdm2 system}},
journal = {BMC Syst Biol},
year = {2008},
volume = {2},
pages = {75}
}

@article{Dupont:2008gx,
author = {Dupont, Genevi{\`e}ve and Abou-Lovergne, Aur{\'e}lie and Combettes, Laurent},
title = {{Stochastic aspects of oscillatory Ca2+ dynamics in hepatocytes}},
journal = {Biophys J},
year = {2008},
volume = {95},
number = {5},
pages = {2193--2202},
month = aug
}

@article{Arkin:1998vy,
author = {Arkin, A and Ross, J and McAdams, H H},
title = {{Stochastic kinetic analysis of developmental pathway bifurcation in phage lambda-infected Escherichia coli cells.}},
journal = {Genetics},
year = {1998},
volume = {149},
number = {4},
pages = {1633--1648},
month = aug
}

@article{Arkin:1998vya,
author = {Arkin, Adam and Ross, John and Mcadams, Harley},
title = {{Stochastic Kinetic Analysis of Developmental Pathway Bifurcation in Phage {lambda}-Infected Escherichia coli Cells}},
journal = {Genetics},
year = {1998},
volume = {149},
number = {4},
pages = {1633},
month = jul
}

@article{Choi:2008ke,
author = {Choi, Paul J and Cai, Long and Frieda, Kirsten and Xie, X Sunney},
title = {{A stochastic single-molecule event triggers phenotype switching of a bacterial cell.}},
journal = {Science},
year = {2008},
volume = {322},
number = {5900},
pages = {442--446},
month = oct
}

@article{Belmonte:2009ky,
author = {Belmonte, Juan Carlos Izpis uacute a and Ellis, James and Hochedlinger, Konrad and Yamanaka, Shinya},
title = {{Induced pluripotent stem cells and reprogramming: seeing the science through the hype}},
journal = {Nat Rev Genet},
year = {2009},
volume = {10},
number = {12},
pages = {878},
month = oct
}

@article{Yamanaka:2009iw,
author = {Yamanaka, Shinya},
title = {{Elite and stochastic models for induced pluripotent stem cell generation}},
journal = {Nature},
year = {2009},
volume = {460},
number = {7251},
pages = {49--52},
month = jul
}

@article{Muzzey:va,
author = {Muzzey, Dale and Oudenaarden, Alexander van},
title = {{Quantitative Time-Lapse Fluorescence Microscopy in Single Cells}}
}

@article{Hanna:2009he,
author = {Hanna, Jacob and Saha, Krishanu and Pando, Bernardo and Zon, Jeroen van and Lengner, Christopher J and Creyghton, Menno P and Oudenaarden, Alexander van and Jaenisch, Rudolf},
title = {{Direct cell reprogramming is a stochastic process amenable to acceleration }},
journal = {Nature},
year = {2009},
volume = {462},
number = {7273},
pages = {595},
month = nov
}

@article{Graf:2009jq,
author = {Graf, Thomas and Enver, Tariq},
title = {{Forcing cells to change lineages }},
journal = {Nature},
year = {2009},
volume = {462},
number = {7273},
pages = {587},
month = dec
}

@article{Jovanovic:1996wy,
author = {Jovanovic, G and Weiner, L and Model, P},
title = {{Identification, nucleotide sequence, and characterization of {P}sp{F}, the transcriptional activator of the {E}scherichia coli stress-induced psp operon}},
journal = {J Bacteriol},
year = {1996},
volume = {178},
number = {7},
pages = {1936--1945},
month = mar
}

@article{Wei:2007hn,
author = {Wei, Zhi and Li, Hongzhe},
title = {{A {M}arkov random field model for network-based analysis of genomic data}},
journal = {Bioinformatics},
year = {2007},
volume = {23},
number = {12},
pages = {1537--1544},
month = jun
}

@article{CohenSaidon:Fl4X07Zv,
author = {Cohen-Saidon, Cellina and Cohen, Ariel A and Sigal, Alex and Liron, Yuvalal and Alon, Uri},
title = {{Dynamics and Variability of ERK2 Response to EGF in Individual Living Cells}}
}

@article{Rempala:2006bi,
author = {Rempala, Grzegorz A and Ramos, Kenneth S and Kalbfleisch, Ted},
title = {{A stochastic model of gene transcription: an application to L1 retrotransposition events}},
journal = {J Theor Biol},
year = {2006},
volume = {242},
number = {1},
pages = {101--116},
month = sep
}

@article{Beaumont:2009bea,
author = {Beaumont, Mark A and Cornuet, Jean-Marie and Marin, Jean-Michel and Robert, Christian P},
title = {{Adaptive approximate {B}ayesian computation}},
journal = {Biometrika},
year = {2009},
volume = {96},
number = {4},
pages = {983--990}
}

@article{Anonymous:tWbWCCYE,
title = {{The therapeutic potential of stem cells --- Philosophical Transactions B}}
}

@article{Ratmann:736gkn4A,
author = {Ratmann, Oliver},
title = {{Olli's PhD thesis}}
}

@article{Kelly:L1yTxwVc,
author = {Kelly, William},
title = {{Liam's thesis}}
}

@article{Box:1987vn,
author = {Box, George and Draper, Norman},
title = {{Empirical model-building and response surfaces}},
journal = {Wiley},
year = {1987},
pages = {424}
}

@article{Cover:1991ub,
author = {Cover, T and Thomas, J},
title = {{Elements of information theory}},
journal = {Wiley-Interscience, New York},
year = {1991}
}

@article{Toni:2010kt,
author = {Toni, Tina and Stumpf, Michael P H},
title = {{Simulation-based model selection for dynamical systems in systems and population biology.}},
journal = {Bioinformatics},
year = {2010},
volume = {26},
number = {1},
pages = {104--110},
month = jan
}

@article{Scott:BYa5CFqs,
author = {Scott, Sisson and Fan, Yanan},
title = {{Likelihood-free {M}arkov chain {M}onte {C}arlo}}
}

@article{Ratmann:PS-YfrsZ,
author = {Ratmann, Oliver and Andrieu, Christophe and Wiuf, Carsten and Richardson, Sylvia},
title = {{Notes to Robert et al.: Model criticism informs model choice and model comparison}}
}

@article{Anonymous:1OlXxP28,
title = {{Psp quantitative data}}
}

@article{Toni:2009th,
author = {Toni, Tina and Stumpf, Michael P H},
title = {{Tutorial on ABC rejection and ABC SMC for parameter estimation and model  selection}},
journal = {arXiv},
year = {2009},
volume = {stat.CO},
annote = {This tutorial forms a part of the supplementary material of the paper
  "T. Toni, M. P. H. Stumpf, Simulation-based model selection for dynamical
  systems in systems and population biology, Bioinformatics, 2009 (in press)"}
}

@article{Toni:2009gm,
author = {Toni, Tina and Welch, David and Strelkowa, Natalja and Ipsen, Andreas and Stumpf, Michael P H},
title = {{Approximate Bayesian computation scheme for parameter inference and  model selection in dynamical systems}},
journal = {arXiv},
year = {2009},
volume = {stat.CO},
annote = {Published in: Journal of the Royal Society Interface, Volume 6, Number 31, 2009,
  pages 187-202

26 pages, 9 figures}
}

@article{Toni:2009uf,
author = {Toni, Tina and Stumpf, Michael P H},
title = {{Simulation-based model selection for dynamical systems in systems and  population biology}},
journal = {arXiv},
year = {2009},
volume = {q-bio.QM},
annote = {This article is in press in Bioinformatics, 2009. Advance Access is
  available on Bioinformatics webpage}
}

@article{Anonymous:Eqb7e5-n,
title = {{A synchronized quorum of genetic clocks : Article : Nature}}
}

@article{Lu:2009iha,
author = {Lu, Rong and Markowetz, Florian and Unwin, Richard D and Leek, Jeffrey T and Airoldi, Edoardo M and Macarthur, Ben D and Lachmann, Alexander and Rozov, Roye and Ma Rsquo Ayan, Avi and Boyer, Laurie A and Troyanskaya, Olga G and Whetton, Anthony D and Lemischka, Ihor R},
title = {{Systems-level dynamic analyses of fate change in murine embryonic stem cells}},
journal = {Nature},
year = {2009},
volume = {462},
number = {7271},
pages = {358},
month = nov
}

@article{Anonymous:2009gk,
title = {{Regenerative biology: Brainy stem cells}},
journal = {Nature},
year = {2009},
volume = {462},
number = {7271},
pages = {255},
month = nov
}

@article{Lutolf:2009fe,
author = {Lutolf, Matthias P and Gilbert, Penney M and Blau, Helen M},
title = {{Designing materials to direct stem-cell fate}},
journal = {Nature},
year = {2009},
volume = {462},
number = {7272},
pages = {433},
month = nov
}

@article{Komorowski:2009hj,
author = {Komorowski, Micha{\l} and Finkenst{\"a}dt, B{\"a}rbel and Harper, Claire V and Rand, David A},
title = {{Bayesian inference of biochemical kinetic parameters using the linear noise approximation.}},
journal = {BMC Bioinformatics},
year = {2009},
volume = {10},
pages = {343}
}

@article{Strelkowa:2010io,
author = {Strelkowa, Natalja and Barahona, Mauricio},
title = {{Switchable genetic oscillator operating in quasi-stable mode}},
journal = {Journal of the Royal Society, Interface / the Royal Society},
year = {2010},
month = jan
}

@article{Bonassi:2011vw,
author = {Bonassi, FV and You, L},
title = {{Bayesian learning from marginal data in bionetwork models}},
journal = {Statistical Applications in Genetics and {\ldots}},
year = {2011}
}

@article{dasNeves:2010km,
author = {das Neves, Ricardo Pires and Jones, Nick S and Andreu, Lorena and Gupta, Rajeev and Enver, Tariq and Iborra, Francisco J},
title = {{Connecting variability in global transcription rate to mitochondrial variability.}},
journal = {PLoS Biol},
year = {2010},
volume = {8},
number = {12},
pages = {e1000560}
}

@article{Anonymous:em00Re8N,
title = {{PLoS Computational Biology: Quantification of Circadian Rhythms in Single Cells}}
}

@article{Higham:2002vh,
author = {Higham, N J},
title = {{Computing the nearest correlation matrix -- A problem from finance}},
journal = {IMA J. Numer. Anal.},
year = {2002},
volume = {22},
pages = {329--343}
}

@article{Machado:2011cp,
author = {Machado, Daniel and Costa, Rafael S and Rocha, Miguel and Ferreira, Eugenio C and Tidor, Bruce and Rocha, Isabel},
title = {{Modeling formalisms in Systems Biology.}},
journal = {AMB Express},
year = {2011},
volume = {1},
number = {1},
pages = {45},
month = dec
}

@article{Liepe:2010uh,
author = {Liepe, J and Barnes, Chris and Cule, E and Erguler, K and Kirk, P and Toni, T and Stumpf, MPH},
title = {{{ABC}-sysbio: {A} {P}ython package for approximate {B}ayesian computation}},
journal = {In preparation},
year = {2010}
}

@article{Li:2009uz,
author = {Li, Lingxi and Yokota, Hiroki},
title = {{Application of petri nets in bone remodeling}},
journal = {Gene Regul Syst Bio},
year = {2009},
volume = {3},
pages = {105--114}
}

@article{Harding:2005kb,
author = {Harding, Angus and Tian, Tianhai and Westbury, Elizabeth and Frische, Ester and Hancock, John F},
title = {{Subcellular localization determines MAP kinase signal output}},
journal = {Curr Biol},
year = {2005},
volume = {15},
number = {9},
pages = {869--873},
month = may
}

@article{Kolch:2005kb,
author = {Kolch, Walter and Calder, Muffy and Gilbert, David},
title = {{When kinases meet mathematics: the systems biology of {MAPK} signalling}},
journal = {FEBS Lett},
year = {2005},
volume = {579},
number = {8},
pages = {1891--1895},
month = mar
}

@article{Ising:1925ve,
author = {Ising, Ernst},
title = {{Beitrag zur {T}heorie des {F}erromagnetismus}},
journal = {Z. Phys.},
year = {1925},
volume = {31},
pages = {253--258}
}

@article{NFields:1996tn,
author = {N Fields, Bernard and Knipe, David M and Chanock, Robert M and Monath, Thomas P and Melnick, Joseph L and Roizman, Bernard and Straus, Stephen E},
title = {{Virology‎}},
journal = {Lippincott Williams {\&} Wilkins; 3rd edition},
year = {1996},
pages = {1504}
}

@article{Chung:2010kq,
author = {Chung, Jaehoon and Kubota, Hiroyuki and Ozaki, Yu-ichi and Uda, Shinsuke and Kuroda, Shinya},
title = {{Timing-dependent actions of NGF required for cell differentiation.}},
journal = {PLoS ONE},
year = {2010},
volume = {5},
number = {2},
pages = {e9011}
}

@inproceedings{Spehr:2011wf,
author = {Spehr, M and Fendt, M and Liberles, SD},
title = {{Detection and avoidance of a carnivore odor by prey}},
booktitle = {Proceedings of the {\ldots}},
year = {2011}
}

@article{Ozaki:R4NexAan,
author = {Ozaki, Yu-ichi and Uda, Shinsuke and Saito, Takeshi H and Chung, Jaehoon and Kubota, Hiroyuki and Kuroda, Shinya},
title = {{A quantitative image cytometry technique for time series 
or population analyses of signaling networks }},
journal = {submitted}
}

@article{Huang:2009fp,
author = {Huang, Fang and Rajagopalan, Sridharan and Settanni, Giovanni and Marsh, Richard J and Armoogum, Daven A and Nicolaou, Nick and Bain, Angus J and Lerner, Eitan and Haas, Elisha and Ying, Liming and Fersht, Alan R},
title = {{Multiple conformations of full-length p53 detected with single-molecule fluorescence resonance energy transfer}},
journal = {Proc Natl Acad Sci USA},
year = {2009},
month = nov
}

@article{Ying:2007hc,
author = {Ying, Liming},
title = {{Single molecule biology: coming of age}},
journal = {Mol Biosyst},
year = {2007},
volume = {3},
number = {6},
pages = {377--380},
month = may
}

@article{Kreutz:2009ew,
author = {Kreutz, Clemens and Jens Timmer},
title = {{Systems biology: experimental design}},
journal = {FEBS J},
year = {2009},
volume = {276},
number = {4},
pages = {923--942},
month = jan
}

@article{Kollmann:2005fz,
author = {Kollmann, Markus and L{\o}vdok, Linda and Bartholom{\'e}, Kilian and Jens Timmer and Sourjik, Victor},
title = {{Design principles of a bacterial signalling network}},
journal = {Nature},
year = {2005},
volume = {438},
number = {7067},
pages = {504--507},
month = nov
}

@article{Maiwald:2007hx,
author = {Maiwald, Thomas and Kreutz, Clemens and Pfeifer, Andrea C and Bohl, Sebastian and Klingm{\"u}ller, Ursula and Timmer, Jens},
title = {{Dynamic pathway modeling: feasibility analysis and optimal experimental design.}},
journal = {Ann N Y Acad Sci},
year = {2007},
volume = {1115},
pages = {212--220},
month = dec
}

@article{Sachs:LXILJJCP,
author = {Sachs, Karen},
title = {{Karen Sachs thesis}}
}

@inproceedings{Julier:2002un,
author = {Julier, S J},
title = {{The scaled unscented transformation}},
booktitle = {Proc ACC '02},
year = {2002},
pages = {4555--4559},
publisher = {American Automatic Control Council}
}

@article{Gao:2008fn,
author = {Gao, Pei and Honkela, Antti and Rattray, Magnus and Lawrence, Neil D},
title = {{Gaussian process modelling of latent chemical species: applications to inferring transcription factor activities}},
journal = {Bioinformatics},
year = {2008},
volume = {24},
number = {16},
pages = {i70--5},
month = aug
}

@article{Sanguinetti:2006hs,
author = {Sanguinetti, Guido and Rattray, Magnus and Lawrence, Neil D},
title = {{A probabilistic dynamical model for quantitative inference of the regulatory mechanism of transcription}},
journal = {Bioinformatics},
year = {2006},
volume = {22},
number = {14},
pages = {1753--1759},
month = jul
}

@article{Lawrence:2006vb,
author = {Lawrence, Neil D and Sanguinetti, Guido and Rattray, Magnus},
title = {{Modelling transcriptional regulation using {G}aussian 
processes }},
journal = {NIPS},
year = {2006}
}

@article{Chaouiya:2008wt,
author = {Chaouiya, C and Remy, E and Thieffry, D},
title = {{Petri net modelling of biological regulatory networks}},
journal = {Journal of Discrete Algorithms},
year = {2008},
volume = {6},
pages = {165--177}
}

@article{Gillespie:2010wi,
author = {Gillespie, Colin S and Golightly, Andrew},
title = {{Bayesian inference for generalized stochastic 
population growth models with application to aphids}},
journal = {Appl. Statist},
year = {2010},
volume = {59},
pages = {341--357}
}

@article{Jabot:2010hz,
author = {Jabot, Franck},
title = {{A stochastic dispersal-limited trait-based model of community dynamics}},
journal = {J Theor Biol},
year = {2010},
volume = {262},
number = {4},
pages = {650--661},
month = feb
}

@article{DomedelPuig:2010gs,
author = {Domedel-Puig, Nuria and Pournara, Iosifina and Wernisch, Lorenz},
title = {{Statistical model comparison applied to common network motifs}},
journal = {BMC Syst Biol},
year = {2010},
volume = {4},
number = {1},
pages = {18},
month = mar
}

@article{DarrenJWilkinson:vlb,
author = {Darren J Wilkinson},
title = {{Bayesian Emulation and Calibration of a Stochastic Computer Model of Mitochondrial DNA Deletions in Substantia Nigra Neurons}},
journal = {http://dx.doi.org/10.1198/jasa.2009.0005}
}

@article{Fournier:2008fy,
author = {Fournier, Fr{\'e}d{\'e}ric and Gardner, Elizabeth M and Kedra, Darek A and Donaldson, Paul M and Guo, Rui and Butcher, Sarah A and Gould, Ian R and Willison, Keith R and Klug, David R},
title = {{Protein identification and quantification by two-dimensional infrared spectroscopy: implications for an all-optical proteomic platform}},
journal = {Proc Natl Acad Sci USA},
year = {2008},
volume = {105},
number = {40},
pages = {15352--15357},
month = oct
}

@article{Fournier:2009fb,
author = {Fournier, Frederic and Guo, Rui and Gardner, Elizabeth M and Donaldson, Paul M and Loeffeld, Christian and Gould, Ian R and Willison, Keith R and Klug, David R},
title = {{Biological and biomedical applications of two-dimensional vibrational spectroscopy: proteomics, imaging, and structural analysis}},
journal = {Acc Chem Res},
year = {2009},
volume = {42},
number = {9},
pages = {1322--1331},
month = sep
}

@article{Guo:2009jl,
author = {Guo, Rui and Fournier, Frederic and Donaldson, Paul M and Gardner, Elizabeth M and Gould, Ian R and Klug, David R},
title = {{Detection of complex formation and determination of intermolecular geometry through electrical anharmonic coupling of molecular vibrations using electron-vibration-vibration two-dimensional infrared spectroscopy}},
journal = {Phys Chem Chem Phys},
year = {2009},
volume = {11},
number = {38},
pages = {8417--8421},
month = oct
}

@article{Lanigan:2009kf,
author = {Lanigan, Peter M P and Ninkovic, Tanja and Chan, Karen and de Mello, Andrew J and Willison, Keith R and Klug, David R and Templer, Richard H and Neil, Mark A A and Ces, Oscar},
title = {{A microfluidic platform for probing single cell plasma membranes using optically trapped Smart Droplet Microtools (SDMs)}},
journal = {Lab on a chip},
year = {2009},
volume = {9},
number = {8},
pages = {1096--1101},
month = apr
}

@article{Wegmann:2010cd,
author = {Wegmann, Daniel and Leuenberger, Christoph and Neuenschwander, Samuel and Excoffier, Laurent},
title = {{ABCtoolbox: a versatile toolkit for approximate Bayesian computations}},
journal = {BMC Bioinformatics},
year = {2010},
volume = {11},
number = {1},
pages = {116},
month = mar
}

@article{Janes:2010hq,
author = {Janes, Kevin A and Wang, Chun-Chao and Holmberg, Karin J and Cabral, Kristin and Brugge, Joan S},
title = {{Identifying single-cell molecular programs by stochastic profiling}},
journal = {Nat Methods},
year = {2010},
month = mar
}

@article{Chopin:2004ua,
author = {Chopin, Nicolas},
title = {{Central limit theorem for sequential Monte Carlo methods and its application to Bayesian inference}},
journal = {The Annals of Statistics},
year = {2004},
volume = {32},
number = {6},
pages = {2385--2411},
month = nov
}

@article{Anonymous:d_20b1vG,
title = {{SpringerLink - Journal Article}}
}

@article{Lopes:2010to,
author = {Lopes, Joao S and Boessenkool, Sanne},
title = {{The use of approximate Bayesian computation in conservation 
genetics and its application in a case study on yellow-eyed 
penguins }},
journal = {Conserv Genet},
year = {2010},
volume = {11},
pages = {421--433}
}

@article{Skanda:2010gt,
author = {Skanda, Dominik and Lebiedz, Dirk},
title = {{An optimal experimental design approach to model discrimination in dynamic biochemical systems}},
journal = {Bioinformatics},
year = {2010},
volume = {26},
number = {7},
pages = {939},
month = mar
}

@article{Hautphenne:tio8VVBz,
author = {Hautphenne, Sophie},
title = {{Sophie Hautphenne PhD thesis}}
}

@article{Anonymous:4uO0TSMv,
title = {{Systems engineering medicine: engineering the inflammation response to infectious and traumatic challenges --- Interface}}
}

@article{Kholodenko:2010ez,
author = {Kholodenko, Boris N and Hancock, John F and Kolch, Walter},
title = {{Signalling ballet in space and time}},
journal = {Nat Rev Mol Cell Biol},
year = {2010},
volume = {11},
number = {6},
pages = {414},
month = may
}

@article{Anonymous:oa3Dg8Ts,
title = {{Designing and encoding models for synthetic biology --- Interface}}
}

@article{Lawrence:2008hm,
author = {Lawrence, Michael C and Jivan, Arif and Shao, Chunli and Duan, Lingling and Goad, Daryl and Zaganjor, Elma and Osborne, Jihan and Mcglynn, Kathleen and Stippec, Steve and Earnest, Svetlana and Chen, Wei and Cobb, Melanie H},
title = {{The roles of MAPKs in disease}},
journal = {Cell Research},
year = {2008},
volume = {18},
number = {4},
pages = {436},
month = mar
}

@article{Woodcock:2011td,
author = {Woodcock, D.J. and Komorowski, M and Finkenst{\"a}dt, B and Harper, C.V. and Davis, J.R.E. and White, M.R.H. and Rand, D A},
title = {{A Bayesian hierarchical diffusion model for estimating kinetic parameters and cell-to-cell variability}},
journal = {Warwick Uni. working Paper No. 11-10},
year = {2011}
}

@article{Froehlich:2007kha,
author = {Froehlich, Holger and Fellmann, Mark and Sueltmann, Holger and Poustka, Annemarie and Beissbarth, Tim},
title = {{Large scale statistical inference of signaling pathways from RNAi and microarray data}},
journal = {BMC Bioinformatics},
year = {2007},
volume = {8},
number = {1},
pages = {386},
month = oct
}

@article{Ourfali:2007hi,
author = {Ourfali, Oved and Shlomi, Tomer and Ideker, Trey and Ruppin, Eytan and Sharan, Roded},
title = {{SPINE: a framework for signaling-regulatory pathway inference from cause-effect experiments}},
journal = {Bioinformatics},
year = {2007},
volume = {23},
number = {13},
pages = {i359},
month = jun
}

@article{Needham:2006iu,
author = {Needham, Chris J and Bradford, James R and Bulpitt, Andrew J and Westhead, David R},
title = {{Inference in Bayesian networks}},
journal = {Nat Biotechnol},
year = {2006},
volume = {24},
number = {1},
pages = {51}
}

@article{Albert:2007cl,
author = {Albert, Reka},
title = {{Network Inference, Analysis, and Modeling in Systems Biology}},
journal = {Plant Cell},
year = {2007},
volume = {19},
number = {11},
pages = {3327},
month = oct
}

@article{Chang:2005caa,
author = {Chang, Wen-Chieh and Li, Chang-Wei and Chen, Bor-Sen},
title = {{Quantitative inference of dynamic regulatory pathways via microarray data}},
journal = {BMC Bioinformatics},
year = {2005},
volume = {6},
pages = {44}
}

@article{Supper:2009gj,
author = {Supper, Jochen and Spangenberg, Luc{\'\i}a and Planatscher, Hannes and Dr{\"a}ger, Andreas and Schr{\"o}der, Adrian and Zell, Andreas},
title = {{BowTieBuilder: modeling signal transduction pathways}},
journal = {BMC Syst Biol},
year = {2009},
volume = {3},
number = {1},
pages = {67},
month = jun
}

@article{BenHassen:uz,
author = {Ben Hassen, Hanen and Masmoudi, Afif and Rebai, Ahmed},
title = {{Inference in Signal Transduction Pathways Using EM Algorithm and an Implicit Algorithm: Incomplete Data Case}},
journal = {http://dx.doi.org/10.1089/cmb.2008.0129}
}

@article{Anonymous:Ud4IRn3T,
title = {{ScienceDirect - Journal of Theoretical Biology : Causal inference in biomolecular pathways using a Bayesian network approach and an Implicit method}}
}

@article{Csillery:2010jd,
author = {Csill{\'e}ry, Katalin and Blum, Michael G B and Gaggiotti, Oscar E and Fran{\c c}ois, Olivier},
title = {{Approximate Bayesian Computation (ABC) in practice.}},
journal = {Trends Ecol. Evol. (Amst.)},
year = {2010},
volume = {25},
number = {7},
pages = {410--418},
month = jul
}

@article{Anonymous:5YGzEyIn,
title = {{[1004.1112] Semi-automatic Approximate Bayesian Computation}}
}

@article{Markowetz:2007eq,
author = {Markowetz, Florian and Spang, Rainer},
title = {{Inferring cellular networks--a review}},
journal = {BMC Bioinformatics},
year = {2007},
volume = {8 Suppl 6},
pages = {S5}
}

@webpage{Anonymous:_zu_eurx,
title = {{Account Provider Selection}},
url = {http://www.linkedin.com/pub/laura-deming/2a/536/b25}
}

@article{Anonymous:pT4JLXU_,
title = {{PLoS Computational Biology: Network-Free Inference of Knockout Effects in Yeast}}
}

@article{Su:2003vc,
author = {Su, Zhengchang},
title = {{Computational Inference of Regulatory Pathways in Microbes: an Application to Phosphorus Assimilation Pathways in Synechococcus sp. WH8102}},
journal = {IN SYNECHOCOCCUS WH 8102. GENOME INFORMATICS},
year = {2003},
volume = {14},
pages = {3--13}
}

@article{Anonymous:P6k4FBvC,
title = {{Inference of RhoGAP/GTPase regulation using single-cell morphological data from a combinatorial RNAi screen --- Genome Research}}
}

@article{Kholodenko:2002co,
author = {Kholodenko, Boris N and Kiyatkin, Anatoly and Bruggeman, Frank J and Sontag, Eduardo and Westerhoff, Hans V and Hoek, Jan B},
title = {{Untangling the wires: a strategy to trace functional interactions in signaling and gene networks}},
journal = {Proc Natl Acad Sci USA},
year = {2002},
volume = {99},
number = {20},
pages = {12841--12846},
month = sep
}

@article{Gibbs:2000uk,
author = {Gibbs, Jackson B},
title = {{Mechanism-based target identification and drug discovery in cancer research}},
journal = {Science},
year = {2000},
volume = {287},
pages = {1969--1973},
month = mar
}

@article{Rumschinski:2010dv,
author = {Rumschinski, Philipp and Borschers, Steffen and Bosio, Sandro and Weismantel, Robert and Findeisen, Rolf},
title = {{Set-based dynamical parameter estimation and model invalidation for biochemical reaction networks}},
journal = {BMC Syst Biol},
year = {2010},
volume = {4},
number = {1},
pages = {69},
month = may
}

@article{Gatherer:2010jz,
author = {Gatherer, Derek},
title = {{So what do we really mean when we say that systems biology is holistic?}},
journal = {BMC Syst Biol},
year = {2010},
volume = {4},
number = {1},
pages = {22},
month = mar
}

@article{Dewar:2010hl,
author = {Dewar, Michael and Kadirkamanathan, Visakan and Opper, Manfred and Sanguinetti, Guido},
title = {{Parameter estimation and inference for stochastic reaction-diffusion systems: application to morphogenesis in D. melanogaster}},
journal = {BMC Syst Biol},
year = {2010},
volume = {4},
number = {1},
pages = {21},
month = mar
}

@article{MarquezLago:2010ca,
author = {Marquez-Lago, Tatiana and Leier, Andr{\'e} and Burrage, Kevin},
title = {{Probability distributed time delays: integrating spatial effects into temporal models}},
journal = {BMC Syst Biol},
year = {2010},
volume = {4},
number = {1},
pages = {19},
month = mar
}

@article{Anonymous:nQ2bvu4Y,
title = {{Quantification of Circadian Rhythms in Single Cells}}
}

@article{Woolf:2005hh,
author = {Woolf, Peter and Prudhomme, Wendy and Daheron, Laurence and Daley, George and Lauffenburger, Douglas},
title = {{Bayesian analysis of signaling networks governing embryonic stem cell fate decisions}},
journal = {Bioinformatics},
year = {2005},
volume = {21},
number = {6},
pages = {741},
month = mar
}

@article{Chang:2005cab,
author = {Chang, Wen-Chieh and Li, Chang-Wei and Chen, Bor-Sen},
title = {{Quantitative inference of dynamic regulatory pathways via microarray data}},
journal = {BMC Bioinformatics},
year = {2005},
volume = {6},
number = {1},
pages = {44},
month = mar
}

@article{li:ZaQiys1l,
author = {li, song and assmann, sarah and Albert, Reka},
title = {{Predicting Essential Components of Signal Transduction Networks: A Dynamic Model of Guard Cell Abscisic Acid Signaling}}
}

@article{Albert:RvDR7eTn,
author = {Albert, Reka and DasGupta, Bhaskar and Dondi, Riccardo and Kachalo, Sema and Sontag, Eduardo and Zelikovsky, Alexander and Westbrooks, Kelly},
title = {{A Novel Method for Signal Transduction Network Inference from Indirect Experimental Evidence}}
}

@article{Scott:2006us,
author = {Scott, Jacob and Ideker, Trey and Karp, Richard M and Sharan, Roded},
title = {{Efficient Algorithms for Detecting Signaling Pathways in Protein Interaction Networks | Sciweavers}},
journal = {J Comput Biol},
year = {2006},
volume = {13},
number = {2},
pages = {133--144}
}

@article{Bebek:2007ji,
author = {Bebek, Gurkan and Yang, Jiong},
title = {{PathFinder: mining signal transduction pathway segments from protein-protein interaction networks}},
journal = {BMC Bioinformatics},
year = {2007},
volume = {8},
pages = {335}
}

@article{Baym:2008wy,
author = {Baym, Michael and Bakal, Chris and Perrimon, Norbert and Berger, Bonnie},
title = {{High-Resolution Modeling of Cellular Signaling 
Networks}},
journal = {Lect Notes Comput Sci 4955: 257--271.},
year = {2008}
}

@article{Friedman:rhkvkOiC,
author = {Friedman, Adam and Perrimon, Norbert},
title = {{Genetic Screening for Signal Transduction 
in the Era of Network Biology}}
}

@article{Lim:2010fo,
author = {Lim, Wendell A},
title = {{Designing customized cell signalling circuits}},
journal = {Nat Rev Mol Cell Biol},
year = {2010},
volume = {11},
number = {6},
pages = {393--403},
month = may
}

@article{Ma:2009ig,
author = {Ma, Wenzhe and Trusina, Ala and El-Samad, Hana and Lim, Wendell A and Tang, Chao},
title = {{Defining network topologies that can achieve biochemical adaptation}},
journal = {Cell},
year = {2009},
volume = {138},
number = {4},
pages = {760--773},
month = aug
}

@article{Benson:2012ii,
author = {Benson, N and Cucurull-Sanchez, L and Demin, O and Smirnov, S and van der Graaf, P},
title = {{Reducing systems biology to practice in pharmaceutical company research; selected case studies.}},
journal = {Adv Exp Med Biol},
year = {2012},
volume = {736},
pages = {607--615}
}

@article{Anonymous:tttxwGZt,
title = {{ScienceDirect - Journal of Theoretical Biology : On the dynamics of random Boolean networks subject to noise: Attractors, ergodic sets and cell types}}
}

@article{Spiller:2010cj,
author = {Spiller, David G and Wood, Christopher D and Rand, David A and White, Michael R H},
title = {{Measurement of single-cell dynamics}},
journal = {Nature},
year = {2010},
volume = {465},
number = {7299},
pages = {736--745},
month = jun
}

@article{Cho:2007vd,
author = {Cho, K H and Choo, S M and Jung, S H and Kim, J R and Choi, H S and Kim, J},
title = {{Reverse engineering of gene regulatory networks}},
journal = {IET Syst Biol},
year = {2007},
volume = {1},
number = {3},
pages = {149--163},
month = apr
}

@article{Christensen:2007wt,
author = {Christensen, C and Thakar, J and Albert, R},
title = {{Systems-level insights into cellular regulation: inferring, analysing, and modelling intracellular networks}},
journal = {IET Syst Biol},
year = {2007},
volume = {1},
number = {2},
pages = {61--77},
month = feb
}

@article{Anonymous:jlYh48fH,
title = {{Modelling the dynamics of signalling pathways. [Essays Biochem. 2008] - PubMed result}}
}

@article{Fujarewicz:rzbvM2mI,
author = {Fujarewicz, Krzysztof and Kimmel, Marek and Lipniacki, Tomasz and Swierniak, Andrzej},
title = {{Adjoint Systems for Models of Cell Signaling Pathways and their Application to Parameter Fitting}}
}

@article{CucurullSanchez:2010bj,
author = {Cucurull-Sanchez, Lourdes},
title = {{Successful identification of key chemical structure modifications that lead to improved ADME profiles.}},
journal = {J. Comput. Aided Mol. Des.},
year = {2010},
volume = {24},
number = {5},
pages = {449--458},
month = may
}

@article{ENeapolitan:2004vb,
author = {E Neapolitan, Richard},
title = {{Learning Bayesian networks‎}},
year = {2004},
pages = {674}
}

@article{Yamanaka:2010fh,
author = {Yamanaka, Shinya and Blau, Helen M},
title = {{Nuclear reprogramming to a pluripotent state by three approaches}},
journal = {Nature},
year = {2010},
volume = {465},
number = {7299},
pages = {704},
month = jun
}

@article{Apgar:prbvkzTh,
author = {Apgar, Joshua F and Witmer, David K and White, Forest M and Tidor, Bruce},
title = {{Sloppy models, parameter uncertainty, and the role of experimental design}}
}

@article{Lewis:2009gc,
author = {Lewis, Mark L and Cucurull-Sanchez, Lourdes},
title = {{Structural pairwise comparisons of HLM stability of phenyl derivatives: Introduction of the Pfizer metabolism index (PMI) and metabolism-lipophilicity efficiency (MLE).}},
journal = {J. Comput. Aided Mol. Des.},
year = {2009},
volume = {23},
number = {2},
pages = {97--103},
month = feb
}

@article{Tavazoie:1999jg,
author = {Tavazoie, Saeed and Hughes, Jason D and Campbell, Michael J and Cho, Raymond J and Church, George M},
title = {{Systematic determination of genetic network architecture}},
journal = {Nat Genet},
year = {1999},
volume = {22},
number = {3},
pages = {281},
month = jun
}

@article{Brown:2000vv,
author = {Brown, MPS and Grundy, WN and Lin, D and Cristianini, N and Sugnet, CW and Furey, TS and Ares, M and Haussler, D},
title = {{Knowledge-based analysis of microarray gene expression data by using support vector machines}},
journal = {Proc Natl Acad Sci USA},
year = {2000},
volume = {97},
number = {1},
pages = {262}
}

@article{Husmeier:2003fg,
author = {Husmeier, Dirk},
title = {{Sensitivity and specificity of inferring genetic regulatory interactions from microarray experiments with dynamic Bayesian networks}},
journal = {Bioinformatics},
year = {2003},
volume = {19},
number = {17},
pages = {2271},
month = nov
}

@article{Lebre:2009ea,
author = {Lebre, Sophie},
title = {{Inferring dynamic genetic networks with low order independencies.}},
journal = {Statistical Applications in Genetics and Molecular Biology},
year = {2009},
volume = {8},
number = {1},
pages = {Article 9},
month = jan
}

@article{Lee:2009gy,
author = {Lee, Timothy K and Denny, Elissa M and Sanghvi, Jayodita C and Gaston, Jahlionais E and Maynard, Nathaniel D and Hughey, Jacob J and Covert, Markus W},
title = {{A noisy paracrine signal determines the cellular NF-kappaB response to lipopolysaccharide}},
journal = {Science Signaling},
year = {2009},
volume = {2},
number = {93},
pages = {ra65}
}

@article{Benson:2010da,
author = {Benson, Neil and Snelder, Nelleke and Ploeger, Bart and Napier, Carolyn and Sale, Harriet and Birdsall, Nigel J M and Butt, Richard P and van der Graaf, Piet H},
title = {{Estimation of binding rate constants using a simultaneous mixed-effects method: application to monoamine transporter reuptake inhibitor reboxetine.}},
journal = {Br. J. Pharmacol.},
year = {2010},
volume = {160},
number = {2},
pages = {389--398},
month = may
}

@article{Liepe:2010eg,
author = {Liepe, Juliane and Barnes, Chris and Cule, Erika and Erguler, Kamil and Kirk, Paul and Toni, Tina and Stumpf, Michael P H},
title = {{ABC-SysBio--approximate Bayesian computation in Python with GPU support.}},
journal = {Bioinformatics},
year = {2010},
volume = {26},
number = {14},
pages = {1797--1799},
month = jul
}

@article{Anonymous:DvJ5Uz5N,
title = {{PLoS Biology: Functional Heterogeneity of Embryonic Stem Cells Revealed through Translational Amplification of an Early Endodermal Transcript}}
}

@article{Gillespie:2009gs,
author = {Gillespie, C S},
title = {{Moment-closure approximations for mass-action models}},
journal = {IET Syst Biol},
year = {2009},
volume = {3},
number = {1},
pages = {52}
}

@article{Cao:2003uk,
author = {Cao, Y and Li, S and Petzold, L and Serban, R},
title = {{Adjoint sensitivity analysis for differential-algebraic equations: The adjoint DAE system and its numerical solution}},
journal = {SIAM Journal on Scientific Computing},
year = {2003},
volume = {24},
number = {3},
pages = {1076}
}

@article{Gadgil:2005tf,
author = {Gadgil, C and Lee, C and Othmer, H},
title = {{A stochastic analysis of first-order reaction networks}},
journal = {Bull Math Biol},
year = {2005}
}

@article{Jahnke:2007th,
author = {Jahnke, T and Huisinga, W},
title = {{Solving the chemical master equation for monomolecular reaction systems analytically}},
journal = {Journal of Mathematical Biology},
year = {2007}
}

@article{Thattai:2002it,
author = {Thattai, Mukund and Oudenaarden, Alexander van},
title = {{Attenuation of noise in ultrasensitive signaling cascades}},
journal = {Biophys J},
year = {2002},
volume = {82},
number = {6},
pages = {2943--2950},
month = may
}

@article{Altschuler:2010ky,
author = {Altschuler, Steven J and Wu, Lani F},
title = {{Cellular heterogeneity: do differences make a difference?}},
journal = {Cell},
year = {2010},
volume = {141},
number = {4},
pages = {559--563},
month = may
}

@article{Ozaki:2010wx,
author = {Ozaki, Y and Uda, S and Saito, TH and Chung, J and Kubota, H and Kuroda, S},
title = {{A Quantitative Image Cytometry Technique for Time Series or Population Analyses of Signaling Networks}},
year = {2010}
}

@article{Paszek:2010wd,
author = {Paszek, P and Ryan, S and Ashall, L and Sillitoe, K},
title = {{Population robustness arising from cellular heterogeneity}},
journal = {Proceedings of the {\ldots}},
year = {2010}
}

@article{Komorowski:2010br,
author = {Komorowski, Micha{\l} and Finkenst{\"a}dt, B{\"a}rbel and Rand, David},
title = {{Using a single fluorescent reporter gene to infer half-life of extrinsic noise and other parameters of gene expression.}},
journal = {Biophys J},
year = {2010},
volume = {98},
number = {12},
pages = {2759--2769},
month = jun
}

@article{Komorowski:2009hja,
author = {Komorowski, Micha{\l} and Finkenst{\"a}dt, B{\"a}rbel and Harper, Claire V and Rand, David A},
title = {{Bayesian inference of biochemical kinetic parameters using the linear noise approximation}},
journal = {BMC Bioinformatics},
year = {2009},
volume = {10},
pages = {343}
}

@article{Hunziker:2010ir,
author = {Hunziker, Alexander and Jensen, Mogens and Krishna, Sandeep},
title = {{Stress-specific response of the p53-Mdm2 feedback loop}},
journal = {BMC Syst Biol},
year = {2010},
volume = {4},
number = {1},
pages = {94},
month = jul
}

@article{vanderGraaf:2011co,
author = {van der Graaf, Piet H and Benson, Neil},
title = {{Systems pharmacology: bridging systems biology and pharmacokinetics-pharmacodynamics (PKPD) in drug discovery and development.}},
journal = {Pharm. Res.},
year = {2011},
volume = {28},
number = {7},
pages = {1460--1464},
month = jul
}

@article{McKinley:2009vf,
author = {McKinley, T and Cook, A and Deardon, R},
title = {{Inference in epidemic models without likelihoods}},
journal = {The International Journal of {\ldots}},
year = {2009}
}

@article{Hunziker:2010ira,
author = {Hunziker, Alexander and Jensen, Mogens and Krishna, Sandeep},
title = {{Stress-specific response of the p53-Mdm2 feedback loop}},
journal = {BMC Syst Biol},
year = {2010},
volume = {4},
number = {1},
pages = {94},
month = jul
}

@article{Wang:2010ie,
author = {Wang, Yuanfeng and Christley, Scott and Mjolsness, Eric and Xie, Xiaohui},
title = {{Parameter inference for discretely observed stochastic kinetic models using stochastic gradient descent.}},
journal = {BMC Syst Biol},
year = {2010},
volume = {4},
pages = {99}
}

@article{Smith:2011wr,
author = {Smith, Dennis A},
title = {{Discovery and ADMET: Where are we now.}},
journal = {Curr Top Med Chem},
year = {2011},
volume = {11},
number = {4},
pages = {467--481}
}

@article{Zamuner:2012fb,
author = {Zamuner, Stefano and Rabiner, Eugenii A and Fernandes, Sofia A and Bani, Massimo and Gunn, Roger N and Gomeni, Roberto and Ratti, Emilangelo and Cunningham, Vincent J},
title = {{A pharmacokinetic PET study of NK₁ receptor occupancy.}},
journal = {Eur. J. Nucl. Med. Mol. Imaging},
year = {2012},
volume = {39},
number = {2},
pages = {226--235},
month = feb
}

@article{Lee:2007cs,
author = {Lee, Pil H and Cucurull-Sanchez, Lourdes and Lu, Jing and Du, Yuhua J},
title = {{Development of in silico models for human liver microsomal stability.}},
journal = {J. Comput. Aided Mol. Des.},
year = {2007},
volume = {21},
number = {12},
pages = {665--673},
month = dec
}

@article{Toni:2010vo,
author = {Toni, Tina},
title = {{Book Review - The Machinery of Life}},
journal = {Human Genomics},
year = {2010},
volume = {4},
number = {5},
pages = {369--370}
}

@article{Apgar:2010di,
author = {Apgar, Joshua F and Witmer, David K and White, Forest M and Tidor, Bruce},
title = {{Sloppy models, parameter uncertainty, and the role of experimental design.}},
journal = {Mol Biosyst},
year = {2010},
volume = {6},
number = {10},
pages = {1890--1900},
month = oct
}

@article{Alon:2009ww,
author = {Alon, U},
title = {{How To Choose a Good Scientific Problem}},
journal = {Mol Cell},
year = {2009}
}

@article{Fujita:2010kp,
author = {Fujita, Kazuhiro A and Toyoshima, Yu and Uda, Shinsuke and Ozaki, Yu-ichi and Kubota, Hiroyuki and Kuroda, Shinya},
title = {{Decoupling of receptor and downstream signals in the Akt pathway by its low-pass filter characteristics.}},
journal = {Science Signaling},
year = {2010},
volume = {3},
number = {132},
pages = {ra56}
}

@article{Pfeifer:2010fd,
author = {Pfeifer, Andrea C and Kaschek, Daniel and Julie Bachmann and Ursula Klingm{\"u}ller and Jens Timmer},
title = {{Model-based extension of high-throughput to high-content data}},
journal = {BMC Syst Biol},
year = {2010},
volume = {4},
pages = {106}
}

@article{Harrington:XLdXIzIM,
author = {Harrington, Heather},
title = {{Heather's PhD thesis}}
}

@article{Anonymous:YEyKpuxL
}

@article{Henderson:D8UmwJu5,
author = {Henderson, D A and Boys, R J and Proctor, C J and Wilkinson, D J},
title = {{Linking systems biology models to data: a stochastic kinetic model of p53 oscillations}}
}

@article{Colwell:2010ba,
author = {Colwell, Lucy J and Brenner, Michael P and Ribbeck, Katharina},
title = {{Charge as a selection criterion for translocation through the nuclear pore complex}},
journal = {PLoS Comput Biol},
year = {2010},
volume = {6},
number = {4},
pages = {e1000747},
month = apr
}

@article{Hooshangi:2006gh,
author = {Hooshangi, Sara and Weiss, Ron},
title = {{The effect of negative feedback on noise propagation in transcriptional gene networks.}},
journal = {Chaos},
year = {2006},
volume = {16},
number = {2},
pages = {026108},
month = jun
}

@article{Toni:2010ju,
author = {Toni, Tina and Stumpf, Michael P H},
title = {{Parameter inference and model selection in signaling pathway models.}},
journal = {Methods Mol. Biol.},
year = {2010},
volume = {673},
pages = {283--295}
}

@article{Joly:2010uf,
author = {Joly, N and Engl, C and Jovanovic, G and Huvet, M and Toni, T and Sheng, X and Stumpf, MPH and Buck, M},
title = {{Managing membrane stress: the phage shock protein (Psp) response, from molecular mechanisms to physiology}},
journal = {FEMS Microbiology Reviews},
year = {2010},
volume = {34},
number = {5},
pages = {797--827}
}

@article{Walker:2008vi,
author = {Walker, MD},
title = {{Role of MicroRNA in Pancreatic $\beta$-Cells}},
journal = {Diabetes},
year = {2008},
volume = {57},
number = {10},
pages = {2567}
}

@article{Judson:2009uo,
author = {Judson, RL and Babiarz, JE and Venere, M and Blelloch, R},
title = {{Embryonic stem cell--specific microRNAs promote induced pluripotency}},
journal = {Nat Biotechnol},
year = {2009},
volume = {27},
number = {5},
pages = {459--461}
}

@article{Mallanna:2010ty,
author = {Mallanna, S and Rizzino, A},
title = {{Emerging roles of microRNAs in the control of embryonic stem cells and the generation of induced pluripotent stem cells}},
journal = {Developmental biology},
year = {2010}
}

@article{Blum:2010ux,
author = {Blum, M},
title = {{Non-linear regression models for Approximate Bayesian Computation}},
journal = {Statistics and Computing},
year = {2010}
}

@article{GevaZatorsky:2010hf,
author = {Geva-Zatorsky, Naama and Dekel, Erez and Batchelor, Eric and Lahav, Galit and Alon, Uri},
title = {{Fourier analysis and systems identification of the p53 feedback loop}},
journal = {Proc Natl Acad Sci USA},
year = {2010},
volume = {107},
number = {30},
pages = {13550--13555},
month = jul
}

@article{Toettcher:2010hn,
author = {Toettcher, Jared E and Mock, Caroline and Batchelor, Eric and Loewer, Alexander and Lahav, Galit},
title = {{A synthetic-natural hybrid oscillator in human cells.}},
journal = {Proc Natl Acad Sci USA},
year = {2010},
volume = {107},
number = {39},
pages = {17047--17052},
month = sep
}

@article{Loewer:2010gu,
author = {Loewer, Alexander and Batchelor, Eric and Gaglia, Giorgio and Lahav, Galit},
title = {{Basal dynamics of p53 reveal transcriptionally attenuated pulses in cycling cells}},
journal = {Cell},
year = {2010},
volume = {142},
number = {1},
pages = {89--100},
month = jul
}

@article{Anonymous:Q3egZoPW,
title = {{sapp.pdf}}
}

@article{Anonymous:DflLdnwS,
title = {{Stochastic fluctuations in gene expression far from equilibrium: $\Omega$ expansion and linear noise approximation | Browse - Journal of Chemical Physics}}
}

@article{HASTINGS:1970wm,
author = {HASTINGS, W K},
title = {{Monte Carlo sampling methods using Markov chains and their applications }},
journal = {Biometrika},
year = {1970},
volume = {57},
number = {1},
pages = {97--109}
}

@article{Metropolis:1953bb,
author = {Metropolis, Nicholas and Rosenbluth, Arianna W and Rosenbluth, Marshall N and Teller, Augusta H and Teller, Edward},
title = {{Equation of State Calculations by Fast Computing Machines}},
journal = {J Chem Phys},
year = {1953},
volume = {21},
number = {6},
pages = {1087}
}

@article{Leisner:2010cj,
author = {Leisner, Madeleine and Bleris, Leonidas and Lohmueller, Jason and Xie, Zhen and Benenson, Yaakov},
title = {{Rationally designed logic integration of regulatory signals in mammalian cells.}},
journal = {Nat Nanotechnol},
year = {2010},
volume = {5},
number = {9},
pages = {666--670},
month = sep
}

@article{Xie:2010gv,
author = {Xie, Zhen and Liu, Siyuan John and Bleris, Leonidas and Benenson, Yaakov},
title = {{Logic integration of mRNA signals by an RNAi-based molecular computer.}},
journal = {Nucleic Acids Res},
year = {2010},
volume = {38},
number = {8},
pages = {2692--2701},
month = may
}

@article{Rinaudo:2007jq,
author = {Rinaudo, Keller and Bleris, Leonidas and Maddamsetti, Rohan and Subramanian, Sairam and Weiss, Ron and Benenson, Yaakov},
title = {{A universal RNAi-based logic evaluator that operates in mammalian cells.}},
journal = {Nat Biotechnol},
year = {2007},
volume = {25},
number = {7},
pages = {795--801},
month = jul
}

@article{Batt:2007jl,
author = {Batt, Gr{\'e}gory and Yordanov, Boyan and Weiss, Ron and Belta, Calin},
title = {{Robustness analysis and tuning of synthetic gene networks.}},
journal = {Bioinformatics},
year = {2007},
volume = {23},
number = {18},
pages = {2415--2422},
month = sep
}

@article{Hayot:m0_03ewh,
author = {Hayot, F and Jayaprakash, C},
title = {{The linear noise approximation for molecular fluctuations within cells}}
}

@article{Vohradsky:2010ci,
author = {Vohradsky, Jiri and Panek, Josef and Vomastek, Tomas},
title = {{Numerical modelling of microRNA-mediated mRNA decay identifies novel mechanism of microRNA controlled mRNA downregulation.}},
journal = {Nucleic Acids Res},
year = {2010},
volume = {38},
number = {14},
pages = {4579--4585},
month = aug
}

@article{Nikolov:2010is,
author = {Nikolov, Svetoslav and Vera, Julio and Schmitz, Ulf and Wolkenhauer, Olaf},
title = {{A model-based strategy to investigate the role of microRNA regulation in cancer signalling networks.}},
journal = {Theory Biosci.},
year = {2011},
volume = {130},
number = {1},
pages = {55--69},
month = mar
}

@article{Vohradsky:2010cia,
author = {Vohradsky, Jiri and Panek, Josef and Vomastek, Tomas},
title = {{Numerical modelling of microRNA-mediated mRNA decay identifies novel mechanism of microRNA controlled mRNA downregulation}},
journal = {Nucleic Acids Res},
year = {2010},
volume = {38},
number = {14},
pages = {4579--4585},
month = jul
}

@article{Nissim:2010kw,
author = {Nissim, Lior and Bar-Ziv, Roy H},
title = {{A tunable dual-promoter integrator for targeting of cancer cells}},
journal = {Mol Syst Biol},
year = {2010},
volume = {6},
number = {1},
month = dec
}

@article{Anonymous:XSp-d7tX,
title = {{DSpace@MIT : Exploring the regulatory roles of microRNAs in mammalian development}}
}

@article{Anonymous:6oK6Cit6,
title = {{DSpace@MIT : Origins of cell-to-cell variability in apoptosis}}
}

@article{Marin:L2C4ZbJ1,
author = {Marin, Jean-Michel and Pudlo, Pierre and Robert, Christian P and Ryder, Robin},
title = {{Approximate Bayesian Computational methods}}
}

@article{Drovandi:2011cb,
author = {Drovandi, Christopher C and Pettitt, Anthony N and Faddy, Malcolm J},
title = {{Approximate Bayesian computation using indirect inference}},
journal = {J Roy Stat Soc C-App},
year = {2011},
pages = {no--no},
month = jan
}

@article{Anonymous:P7OWqw6p,
title = {{MicroRNA expression profiling of single whole embryonic stem cells --- Nucleic Acids Res}}
}

@article{Moltzahn:2011cd,
author = {Moltzahn, F and Olshen, A B and Baehner, L and Peek, A and Fong, L and Stoppler, H and Simko, J and Hilton, J F and Carroll, P and Blelloch, R},
title = {{Microfluidic-Based Multiplex qRT-PCR Identifies Diagnostic and Prognostic microRNA Signatures in the Sera of Prostate Cancer Patients}},
journal = {Cancer Research},
year = {2011},
volume = {71},
number = {2},
pages = {550--560},
month = jan
}

@article{Anonymous:jz-gedns,
title = {{Analysis of deep sequencing microRNA expression pr... [BMC Genomics. 2010] - PubMed result}}
}

@article{RaviIyengar:QJk42NVg,
author = {Iyengar, Ravi and Zhao, Shan and Chung, Seung-Wook and Mager, Donald E and Gallo, James M},
title = {{Merging systems biology with pharmacodynamics.}},
journal = {Sci Transl Med},
year = {2012},
volume = {4},
number = {126},
pages = {126ps7},
month = mar
}

@article{Anonymous:hpSR9wQS,
title = {{A distinct microRNA signature for definitive endod... [Stem Cells Dev. 2010] - PubMed result}}
}

@article{Tzur:2008if,
author = {Tzur, Galit and Levy, Asaf and Meiri, Eti and Barad, Omer and Spector, Yael and Bentwich, Zvi and Mizrahi, Lina and Katzenellenbogen, Mark and Ben-Shushan, Etti and Reubinoff, Benjamin E and Galun, Eithan},
title = {{MicroRNA Expression Patterns and Function in Endodermal Differentiation of Human Embryonic Stem Cells}},
journal = {PLoS ONE},
year = {2008},
volume = {3},
number = {11}
}

@article{Anonymous:sd-gpBXU,
author = {Buchler, Nicolas E and Louis, Matthieu},
title = {{Molecular titration and ultrasensitivity in regulatory networks.}},
journal = {J Mol Biol},
year = {2008},
volume = {384},
number = {5},
pages = {1106--1119},
month = dec
}

@article{Anonymous:skBb-uE4,
title = {{PLoS Biology: Quantitative Characteristics of Gene Regulation by Small RNA}}
}

@article{Hanna:2010jy,
author = {Hanna, Jacob H and Saha, Krishanu and Jaenisch, Rudolf},
title = {{Pluripotency and Cellular Reprogramming: Facts, Hypotheses, Unresolved Issues}},
journal = {Cell},
year = {2010},
volume = {143},
number = {4},
pages = {508--525},
month = nov
}

@article{Tang:2010wd,
author = {Tang, F and Barbacioru, C and Bao, S and Lee, C and Nordman, E and Wang, X and Lao, K and Surani, MA},
title = {{Tracing the derivation of embryonic stem cells from the inner cell mass by single-cell RNA-seq analysis}},
journal = {Cell Stem Cell},
year = {2010},
volume = {6},
number = {5},
pages = {468--478}
}

@article{Brown:2007kw,
author = {Brown, Brian D and Gentner, Bernhard and Cantore, Alessio and Colleoni, Silvia and Amendola, Mario and Zingale, Anna and Baccarini, Alessia and Lazzari, Giovanna and Galli, Cesare and Naldini, Luigi},
title = {{Endogenous microRNA can be broadly exploited to regulate transgene expression according to tissue, lineage and differentiation state}},
journal = {Nat Biotechnol},
year = {2007},
volume = {25},
number = {12},
pages = {1457--1467},
month = dec
}

@article{Seifinejad:2010vf,
author = {Seifinejad, A and Tabebordbar, M and Baharvand, H and Boyer, LA and Hosseini Salekdeh, G},
title = {{Progress and promise towards safe induced pluripotent stem cells for therapy}},
journal = {Stem Cell Reviews and Reports},
year = {2010},
volume = {6},
number = {2},
pages = {297--306}
}

@article{Huh:2010uq,
author = {Huh, D and Paulsson, J},
title = {{Non-genetic heterogeneity from stochastic partitioning at cell division}},
journal = {Nat Genet},
year = {2010}
}

@article{Hornberg:2005kd,
author = {Hornberg, Jorrit J and Binder, Bernd and Bruggeman, Frank J and Schoeberl, Birgit and Heinrich, Reinhart and Westerhoff, Hans V},
title = {{Control of MAPK signalling: from complexity to what really matters.}},
journal = {Oncogene},
year = {2005},
volume = {24},
number = {36},
pages = {5533--5542},
month = aug
}

@article{deMenezes:ew7roxdV,
author = {deMenezes, Leonardo R A X and Soares, Antonio J M and Silva, Franklin C and Terada, Marco A B and Correia, Davi},
title = {{A New Procedure for Assessing the Sensitivity of Antennas Using the Unscented Transform}}
}

@article{Lestas:tr,
author = {Lestas, Ioannis and Vinnicombe, Glenn and Paulsson, Johan},
title = {{Fundamental limits on the suppression of molecular fluctuations.}},
journal = {Nature},
year = {2010},
volume = {467},
number = {7312},
pages = {174--178},
month = sep
}

@article{Folcher:2001gd,
author = {Folcher, M and Morris, R P and Dale, G and Salah-Bey-Hocini, K and Viollier, P H and Thompson, C J},
title = {{A transcriptional regulator of a pristinamycin resistance gene in Streptomyces coelicolor.}},
journal = {J Biol Chem},
year = {2001},
volume = {276},
number = {2},
pages = {1479--1485},
month = jan
}

@article{Klipp:2010ib,
author = {Klipp, Edda and Wade, Rebecca C and Kummer, Ursula},
title = {{Biochemical network-based drug-target prediction.}},
journal = {Curr Opin Biotechnol},
year = {2010},
volume = {21},
number = {4},
pages = {511--516},
month = aug
}

@article{Schaber:2010kn,
author = {Schaber, J{\"o}rg and Klipp, Edda},
title = {{Model-based inference of biochemical parameters and dynamic properties of microbial signal transduction networks}},
journal = {Curr Opin Biotechnol},
year = {2010},
month = oct
}

@article{Acar:2010cd,
author = {Acar, Murat and Pando, Bernardo F and Arnold, Frances H and Elowitz, Michael B and van Oudenaarden, Alexander},
title = {{A general mechanism for network-dosage compensation in gene circuits.}},
journal = {Science},
year = {2010},
volume = {329},
number = {5999},
pages = {1656--1660},
month = sep
}

@article{Anonymous:9URFPV4A,
title = {{BuildToUnderstand2010.pdf (application/pdf Object)}}
}

@article{Kamionka:2004bn,
author = {Kamionka, Annette and Bogdanska-Urbaniak, Joanna and Scholz, Oliver and Hillen, Wolfgang},
title = {{Two mutations in the tetracycline repressor change the inducer anhydrotetracycline to a corepressor.}},
journal = {Nucleic Acids Res},
year = {2004},
volume = {32},
number = {2},
pages = {842--847}
}

@article{Levine:2007tn,
author = {Levine, E and Zhang, Z and Kuhlman, T and Hwa, T},
title = {{Quantitative characteristics of gene regulation by small RNA}},
journal = {PLoS Biol},
year = {2007},
volume = {5},
number = {9},
pages = {e229}
}

@article{Eldar:vu,
author = {Eldar, A and Elowitz, M},
title = {{Functional roles for noise in genetic circuits}},
journal = {Nature}
}

@article{Mehta:2008wl,
author = {Mehta, P and Goyal, S and Wingreen, NS},
title = {{A quantitative comparison of sRNA-based and protein-based gene regulation}},
journal = {Mol Syst Biol},
year = {2008},
volume = {4},
number = {1}
}

@article{Anonymous:2oPnklT-,
title = {{1101.0955v1.pdf (application/pdf Object)}}
}

@article{Djuranovic:SSuI7Yee,
author = {Djuranovic, Sergej},
title = {{A Parsimonious Model for Gene Regulation by miRNAs}}
}

@article{Brown:2009cd,
author = {Brown, Brian D and Naldini, Luigi},
title = {{Exploiting and antagonizing microRNA regulation for therapeutic and experimental applications}},
journal = {Nat Rev Genet},
year = {2009},
volume = {10},
number = {8},
pages = {578},
month = aug
}

@article{Gentner:2010hc,
author = {Gentner, Bernhard and Visigalli, Ilaria and Hiramatsu, Hidefumi and Lechman, Eric and Ungari, Silvia and Giustacchini, Alice and Schira, Giulia and Amendola, Mario and Quattrini, Angelo and Martino, Sabata and Orlacchio, Aldo and Dick, John E and Biffi, Alessandra and Naldini, Luigi},
title = {{Identification of hematopoietic stem cell-specific miRNAs enables gene therapy of globoid cell leukodystrophy}},
journal = {Sci Transl Med},
year = {2010},
volume = {2},
number = {58},
pages = {58ra84},
month = nov
}

@article{MarquezLago:2011vi,
author = {Marquez-Lago, T},
title = {{Stochastic adaptation and fold-change detection: from single-cell to population behavior}},
journal = {BMC Syst Biol},
year = {2011}
}

@article{Cuccato:2011wl,
author = {Cuccato, Giulia and Polynikis, Athanasios and Siciliano, Velia and Graziano, Mafalda and Di Bernardo, Mario and Di Bernardo, Diego},
title = {{Modeling RNA interference in mammalian cells.}},
journal = {BMC Syst Biol},
year = {2011},
volume = {5},
pages = {19}
}

@article{vanRooij:2011ub,
author = {van Rooij, E},
title = {{The Art of MicroRNA Research}},
journal = {Circulation Research},
year = {2011}
}

@article{Kreutz:2009vq,
author = {Kreutz, C and Timmer, J},
title = {{Systems biology: experimental design}},
journal = {FEBS Journal},
year = {2009},
volume = {276},
number = {4},
pages = {923--942}
}

@article{Kim:2011ug,
author = {Kim, J},
title = {{Synthetic in vitro transcriptional oscillators}},
journal = {Mol Syst Biol},
year = {2011}
}

@article{Beard:bh,
author = {Beard, Daniel A and Kushmerick, Martin J},
title = {{Strong Inference for Systems Biology}},
journal = {PLoS Comput Biol},
volume = {5},
number = {8}
}

@article{Anonymous:yQUCDlwt,
title = {{Linear noise approximation of noise-induced oscillation in NF-$\kappa$B signaling network}}
}

@article{Elf:2003wr,
author = {Elf, J and Ehrenberg, M},
title = {{Fast evaluation of fluctuations in biochemical networks with the linear noise approximation}},
journal = {Genome Res},
year = {2003},
volume = {13},
number = {11},
pages = {2475--2484}
}

@article{Gronlund:2010ui,
author = {Gronlund, A and Lotstedt, P and Elf, J},
title = {{Costs and constraints from time-delayed feedback in small gene regulatory motifs}},
journal = {Science's STKE},
year = {2010},
volume = {107},
number = {18},
pages = {8171}
}

@book{Anonymous:2011tt,
title = {{springerprotocols.com}},
publisher = {Humana Press},
year = {2011},
address = {Totowa, NJ},
month = oct
}

@article{Scott:1gk,
author = {Scott, Matthew and Hwa, Terence and Ingalls, Brian},
title = {{Deterministic characterization of stochastic genetic circuits.}},
journal = {Proc Natl Acad Sci},
year = {2007},
volume = {104},
number = {18},
pages = {7402--7407},
month = may
}

@article{Tomioka:2004bs,
author = {Tomioka, Ryota and Kimura, Hidenori and J Kobayashi, Tetsuya and Aihara, Kazuyuki},
title = {{Multivariate analysis of noise in genetic regulatory networks.}},
journal = {J Theor Biol},
year = {2004},
volume = {229},
number = {4},
pages = {501--521},
month = aug
}

@article{Thattai:2001wn,
author = {Thattai, M and van Oudenaarden, A},
title = {{Intrinsic noise in gene regulatory networks.}},
journal = {Proc Natl Acad Sci USA},
year = {2001},
volume = {98},
number = {15},
pages = {8614--8619},
month = jul
}

@article{Raser:2005gr,
author = {Raser, J M},
title = {{Noise in Gene Expression: Origins, Consequences, and Control}},
journal = {Science},
year = {2005},
volume = {309},
number = {5743},
pages = {2010--2013},
month = sep
}

@article{Raj:2008vv,
author = {Raj, A and van Oudenaarden, A},
title = {{Nature, nurture, or chance: stochastic gene expression and its consequences}},
journal = {Cell},
year = {2008},
volume = {135},
number = {2},
pages = {216--226}
}

@article{Eldar:2010kk,
author = {Eldar, Avigdor and Elowitz, Michael B},
title = {{Functional roles for noise in genetic circuits}},
journal = {Nature},
year = {2010},
volume = {467},
number = {7312},
pages = {167--173},
month = sep
}

@article{Tomioka:2004tx,
author = {Tomioka, R and Kimura, H},
title = {{Multivariate analysis of noise in genetic regulatory networks}},
journal = {J Theor Biol},
year = {2004},
volume = {229},
number = {4},
pages = {501--521}
}

@article{Hu:n4lMtOMD,
author = {Hu, Zhenghui and Shi, Pengcheng},
title = {{Sensitivity Analysis for Biomedical Models}}
}

@article{Maheshri:2007cx,
author = {Maheshri, Narendra and O'Shea, Erin K},
title = {{Living with noisy genes: how cells function reliably with inherent variability in gene expression}},
journal = {Annu Rev Biophys Biomol Struct},
year = {2007},
volume = {36},
pages = {413--434}
}

@article{Losick:2008id,
author = {Losick, Richard and Desplan, Claude},
title = {{Stochasticity and cell fate}},
journal = {Science},
year = {2008},
volume = {320},
number = {5872},
pages = {65--68},
month = apr
}

@article{Paulsson:2004dh,
author = {Paulsson, Johan},
title = {{Summing up the noise in gene networks.}},
journal = {Nature},
year = {2004},
volume = {427},
number = {6973},
pages = {415--418},
month = jan
}

@article{BenJacob:2010ii,
author = {Ben-Jacob, Eshel and Schultz, Daniel},
title = {{Bacteria determine fate by playing dice with controlled odds}},
journal = {Proc Natl Acad Sci USA},
year = {2010},
volume = {107},
number = {30},
pages = {13197--13198},
month = jul
}

@article{Taniguchi:2010cb,
author = {Taniguchi, Yuichi and Choi, Paul J and Li, Gene-Wei and Chen, Huiyi and Babu, Mohan and Hearn, Jeremy and Emili, Andrew and Xie, X Sunney},
title = {{Quantifying E. coli proteome and transcriptome with single-molecule sensitivity in single cells.}},
journal = {Science},
year = {2010},
volume = {329},
number = {5991},
pages = {533--538},
month = jul
}

@article{Newman:2006ff,
author = {Newman, John R S and Ghaemmaghami, Sina and Ihmels, Jan and Breslow, David K and Noble, Matthew and DeRisi, Joseph L and Weissman, Jonathan S},
title = {{Single-cell proteomic analysis of S. cerevisiae reveals the architecture of biological noise}},
journal = {Nature},
year = {2006},
volume = {441},
number = {7095},
pages = {840--846},
month = jun
}

@article{Volfson:2006eb,
author = {Volfson, Dmitri and Marciniak, Jennifer and Blake, William J and Ostroff, Natalie and Tsimring, Lev S and Hasty, Jeff},
title = {{Origins of extrinsic variability in eukaryotic gene expression.}},
journal = {Nature},
year = {2006},
volume = {439},
number = {7078},
pages = {861--864},
month = feb
}

@article{Ozbudak:2002iq,
author = {Ozbudak, Ertugrul M and Thattai, Mukund and Kurtser, Iren and Grossman, Alan D and Oudenaarden, Alexander van},
title = {{Regulation of noise in the expression of a single gene}},
journal = {Nat Genet},
year = {2002},
volume = {31},
number = {1},
pages = {69--73},
month = may
}

@article{Shahrezaei:2008ez,
author = {Shahrezaei, Vahid and Swain, Peter S},
title = {{The stochastic nature of biochemical networks.}},
journal = {Curr Opin Biotechnol},
year = {2008},
volume = {19},
number = {4},
pages = {369--374},
month = aug
}

@article{Shahrezaei:2008bp,
author = {Shahrezaei, Vahid and Swain, Peter S},
title = {{Analytical distributions for stochastic gene expression.}},
journal = {Proc Natl Acad Sci USA},
year = {2008},
volume = {105},
number = {45},
pages = {17256--17261},
month = nov
}

@article{Rosenfeld:2005hna,
author = {Rosenfeld, Nitzan and Young, Jonathan W and Alon, Uri and Swain, Peter S and Elowitz, Michael B},
title = {{Gene regulation at the single-cell level}},
journal = {Science},
year = {2005},
volume = {307},
number = {5717},
pages = {1962--1965},
month = mar
}

@article{Bottani:2007ik,
author = {Bottani, Samuel and Grammaticos, Basile},
title = {{Analysis of a minimal model for p53 oscillations}},
journal = {J Theor Biol},
year = {2007},
volume = {249},
number = {2},
pages = {235--245},
month = nov
}

@article{Barnes:2011ua,
author = {Barnes, Chris and Silk, Daniel and Sheng, Xia and Stumpf, Michael PH},
title = {{Bayesian design of synthetic biological systems}},
year = {2011},
pages = {1--36},
month = mar
}

@article{Anonymous:ocScA0Qn,
title = {{Messenger RNA Fluctuations and Regulatory RNAs Shape the Dynamics of Negative Feedback Loop}},
year = {2010},
pages = {1--12},
month = jul
}

@article{Baker:2011tt,
author = {Baker, Charles and Jia, Tao and Kulkarni, Rahul V},
title = {{Stochastic modeling of regulation of gene expression by multiple small RNAs}},
year = {2011},
pages = {1--4},
month = feb
}

@article{Komorowski:2009ud,
author = {Komorowski, Michal and dt, B arbel Finkensta and Harper, Claire V and Rand, David A},
title = {{Supplementary Information
Bayesian inference of biochemical kinetic parameters using the linear noise approximation}},
year = {2009},
pages = {1--18},
month = sep
}

@article{Rand:2008wc,
author = {Rand, D A},
title = {{Supplementary Information for Mapping global sensitivity of cellular network dynamics: sensitivity heat maps and a global
summation law.}},
year = {2008},
pages = {1--5},
month = apr
}

@article{Paulsson:2006wl,
author = {Paulsson, Johan},
title = {{Department of Molecular Biology__ Kinetics and Probabilities MN1}},
year = {2006},
pages = {1--64},
month = nov
}

@article{Clausznitzer:2011wx,
author = {Clausznitzer, Diana and Endres, Robert G},
title = {{Noise characteristics of the Escherichia coli rotary motor}},
year = {2011},
pages = {1--35},
month = mar
}

@article{Charlebois:ul,
author = {Charlebois, DA and Intosalmi, J and Fraser, D and K{\ae}rn, M},
title = {{An Algorithm for the Stochastic Simulation of Gene Expression and Heterogeneous Population Dynamics}},
journal = {Commun. Comput. Phys},
volume = {9},
number = {2011},
pages = {89--112}
}

@article{Paulsson:2002vk,
author = {Paulsson, J},
title = {{Multileveled selection on plasmid replication}},
journal = {Genetics},
year = {2002},
volume = {161},
number = {4},
pages = {1373}
}

@article{Rosenfeld:qIrw6y7W,
author = {Rosenfeld, Nitzan and Young, Jonathan W and Alon, Uri and Swain, Peter S and Elowitz, Michael B},
title = {{Gene Regulation at the Single-Cell Level}}
}

@article{Anonymous:-odXQzHp,
title = {{easystochmanual_RELEASE_V4.pdf (application/pdf Object)}}
}

@article{Anonymous:GaS5mDPa,
title = {{Classic and contemporary approaches to modeling biochemical reactions}}
}

@article{Joly:2010if,
author = {Joly, Nicolas and Engl, Christoph and Jovanovic, Goran and Huvet, Maxime and Toni, Tina and Sheng, Xia and Stumpf, Michael P H and Buck, Martin},
title = {{Managing membrane stress: the phage shock protein (Psp) response, from molecular mechanisms to physiology.}},
journal = {FEMS Microbiology Reviews},
year = {2010},
volume = {34},
number = {5},
pages = {797--827},
month = sep
}

@article{Takahashi:1986ti,
author = {Takahashi, M and Altschmied, L and Hillen, W},
title = {{Kinetic and equilibrium characterization of the Tet repressor-tetracycline complex by fluorescence measurements. Evidence for divalent metal ion requirement and energy transfer.}},
journal = {J Mol Biol},
year = {1986},
volume = {187},
number = {3},
pages = {341--348},
month = feb
}

@article{Toni:2009tr,
author = {Toni, Tina and Welch, David and Strelkowa, Natalja and Ipsen, Andreas and Stumpf, Michael P H},
title = {{Approximate Bayesian computation scheme for parameter inference and model selection in dynamical systems.}},
journal = {Journal of the Royal Society, Interface / the Royal Society},
year = {2009},
volume = {6},
number = {31},
pages = {187--202},
month = feb
}

@article{Petsko:2007kg,
author = {Petsko, Gregory A},
title = {{A day in the life of a genome biologist in the not-too-distant future}},
journal = {Genome Biol},
year = {2007},
volume = {8},
number = {3},
pages = {104},
annote = {Indeed not-to-distant future: 
"6:15 pm to 7 pm.packed up to go home. Waited 45 minutes for shuttle bus to parking lot. while waiting, checked latest news on iPhone."}
}

@article{Eddy:2005cj,
author = {Eddy, Sean R},
title = {{``Antedisciplinary'' Science}},
journal = {PLoS Comput Biol},
year = {2005},
volume = {1},
number = {1},
pages = {e6}
}

@article{Walbot:2009ek,
author = {Walbot, Virginia},
title = {{Are we training pit bulls to review our manuscripts?}},
journal = {J Biol},
year = {2009},
volume = {8},
number = {3},
pages = {24}
}

@article{Raj:2006gq,
author = {Raj, Arjun and Peskin, Charles S and Tranchina, Daniel and Vargas, Diana Y and Tyagi, Sanjay},
title = {{Stochastic mRNA synthesis in mammalian cells.}},
journal = {PLoS Biol},
year = {2006},
volume = {4},
number = {10},
pages = {e309},
month = oct
}

@article{Kuhlman:2007cs,
author = {Kuhlman, Thomas and Zhang, Zhongge and Saier, Milton H and Hwa, Terence},
title = {{Combinatorial transcriptional control of the lactose operon of Escherichia coli.}},
journal = {Proc Natl Acad Sci USA},
year = {2007},
volume = {104},
number = {14},
pages = {6043--6048},
month = apr
}

@article{Setty:2003df,
author = {Setty, Y and Mayo, A E and Surette, M G and Alon, U},
title = {{Detailed map of a cis-regulatory input function.}},
journal = {Proc Natl Acad Sci USA},
year = {2003},
volume = {100},
number = {13},
pages = {7702--7707},
month = jun
}

@article{Pace:1997wx,
author = {Pace, HC and Kercher, MA and Lu, P and Markiewicz, P},
title = {{ Lac repressor genetic map in real space}},
journal = {Trends in biochemical {\ldots}},
year = {1997}
}

@article{CERONI:2010tq,
author = {Ceroni, Francesca and Furini, Simone and Cavalcanti, Silvio},
title = {{A computational model of gene expression in an inducible synthetic circuit.}},
journal = {Pacific Symposium on Biocomputing Pacific Symposium on Biocomputing},
year = {2010},
volume = {15},
pages = {409--420}
}

@article{Stamatakis:2009bz,
author = {Stamatakis, Michail and Mantzaris, Nikos V},
title = {{Comparison of deterministic and stochastic models of the lac operon genetic network.}},
journal = {Biophys J},
year = {2009},
volume = {96},
number = {3},
pages = {887--906},
month = feb
}

@article{Santillan:2004bp,
author = {Santill{\'a}n, Mois{\'e}s and Mackey, Michael C},
title = {{Influence of catabolite repression and inducer exclusion on the bistable behavior of the lac operon.}},
journal = {Biophys J},
year = {2004},
volume = {86},
number = {3},
pages = {1282--1292},
month = mar
}

@article{Goeddel:1977ui,
author = {Goeddel, D V and Yansura, D G and Caruthers, M H},
title = {{Binding of synthetic lactose operator DNAs to lactose represessors.}},
journal = {Proc Natl Acad Sci USA},
year = {1977},
volume = {74},
number = {8},
pages = {3292--3296},
month = aug
}

@article{Riggs:1970ud,
author = {Riggs, A D and Newby, R F and Bourgeois, S},
title = {{lac repressor--operator interaction. II. Effect of galactosides and other ligands.}},
journal = {J Mol Biol},
year = {1970},
volume = {51},
number = {2},
pages = {303--314},
month = jul
}

@article{Riggs:1970tq,
author = {Riggs, A D and Suzuki, H and Bourgeois, S},
title = {{Lac repressor-operator interaction. I. Equilibrium studies.}},
journal = {J Mol Biol},
year = {1970},
volume = {48},
number = {1},
pages = {67--83},
month = feb
}

@article{Wong:1997km,
author = {Wong, P and Gladney, S and Keasling, J D},
title = {{Mathematical model of the lac operon: inducer exclusion, catabolite repression, and diauxic growth on glucose and lactose.}},
journal = {Biotechnology Progress},
year = {1997},
volume = {13},
number = {2},
pages = {132--143},
month = mar
}

@article{MullerHill:1970tu,
author = {M{\"u}ller-Hill, B},
title = {{The la}},
journal = {Cold Spring Harbor Monograph {\ldots}},
year = {1970}
}

@article{Yagil:1971vk,
author = {Yagil, G and Yagil, E},
title = {{On the relation between effector concentration and the rate of induced enzyme synthesis.}},
journal = {Biophys J},
year = {1971},
volume = {11},
number = {1},
pages = {11--27},
month = jan
}

@article{Ozbudak:2004gi,
author = {Ozbudak, Ertugrul M and Thattai, Mukund and Lim, Han N and Shraiman, Boris I and van Oudenaarden, Alexander},
title = {{Multistability in the lactose utilization network of Escherichia coli.}},
journal = {Nature},
year = {2004},
volume = {427},
number = {6976},
pages = {737--740},
month = feb
}

@article{Gardner:2000vd,
author = {Gardner, T S and Cantor, C R and Collins, J J},
title = {{Construction of a genetic toggle switch in Escherichia coli.}},
journal = {Nature},
year = {2000},
volume = {403},
number = {6767},
pages = {339--342},
month = jan
}

@article{Matsuda:2012kj,
author = {Matsuda, Shinji and Fujita, Tsuyoshi and Kajiya, Mikihito and Takeda, Katsuhiro and Shiba, Hideki and Kawaguchi, Hiroyuki and Kurihara, Hidemi},
title = {{Brain-derived neurotrophic factor induces migration of endothelial cells through a TrkB-ERK-integrin $\alpha$V$\beta$3-FAK cascade.}},
journal = {J. Cell. Physiol.},
year = {2012},
volume = {227},
number = {5},
pages = {2123--2129},
month = may
}

@article{Mullen:2012hm,
author = {Mullen, Lina M and Pak, Kwang K and Chavez, Eduardo and Kondo, Kenji and Brand, Yves and Ryan, Allen F},
title = {{Ras/p38 and PI3K/Akt but not Mek/Erk signaling mediate BDNF-induced neurite formation on neonatal cochlear spiral ganglion explants.}},
journal = {Brain Res.},
year = {2012},
volume = {1430},
pages = {25--34},
month = jan
}

@article{Han:2000ty,
author = {Han, Byung Hee and Holtzman, David M},
title = {{BDNF Protects the Neonatal Brain from Hypoxic-Ischemic InjuryIn Vivo via the ERK Pathway}},
journal = {The Journal of Neuroscience},
year = {2000}
}

@article{Jian:1996dm,
author = {Jian, Zhang and Nonaka, Ikuya and Hattori, Seisuke and Nakamura, Shun},
title = {{Activation of ras and protection from apoptotic cell death by BDNF in PC12 cells expressing trkB}},
journal = {Cell Signal},
year = {1996},
volume = {8},
number = {5},
pages = {365--370},
month = aug
}

@article{Gines:vh,
author = {Gin{\'e}s, Silvia and Paoletti, Paola and Alberch, Jordi},
title = {{Impaired TrkB-mediated ERK1/2 Activation in Huntington Disease Knock-in Striatal Cells Involves Reduced p52/p46 Shc Expression}}
}

@article{Benson:vv,
author = {Benson, Neil and Matsuura, Tomomi and Smirnov, Sergey and Demin, Oleg and Jones, Hannah M and Dua, Pinky and van der Graaf, Piet H},
title = {{Systems pharmacology of the nerve growth factor pathway: use of a systems biology model for the identification of key drug targets using sensitivity analysis and the integration of physiology and pharmacology.}},
journal = {Interface Focus},
year = {2013},
volume = {3},
number = {2},
pages = {20120071--20120071},
month = apr
}

@webpage{Anonymous:1fjWXcp6,
title = {{Regulatory Modeling and Simulation Moves Into the Next Gear in Europe - psp20138a.pdf}},
url = {http://www.nature.com/psp/journal/v2/n2/pdf/psp20138a.pdf}
}

@article{Harnisch:2013cn,
author = {Harnisch, L and Shepard, T and Pons, G and Della Pasqua, O},
title = {{Modeling and Simulation as a Tool to Bridge Efficacy and Safety Data in Special Populations}},
journal = {Nat Commun},
year = {2013},
volume = {2},
number = {2},
pages = {e28},
month = feb
}

@article{Epshtein:2003jt,
author = {Epshtein, Vitaly and Nudler, Evgeny},
title = {{Cooperation between RNA polymerase molecules in transcription elongation.}},
journal = {Science},
year = {2003},
volume = {300},
number = {5620},
pages = {801--805},
month = may
}

@article{Manolis:2013bi,
author = {Manolis, E and Rohou, S and Hemmings, R and Salmonson, T and Karlsson, M and Milligan, P A},
title = {{The Role of Modeling and Simulation in Development and Registration of Medicinal Products: Output From the EFPIA/EMA Modeling and Simulation Workshop}},
journal = {Nat Commun},
year = {2013},
volume = {2},
number = {2},
pages = {e31--},
month = feb
}

@article{Marshall:2013eb,
author = {Marshall, S F and Hemmings, R and Josephson, F and Karlsson, M O and Posch, M and Steimer, J-L},
title = {{Modeling and Simulation to Optimize the Design and Analysis of Confirmatory Trials, Characterize Risk--Benefit, and Support Label Claims}},
journal = {Nat Commun},
year = {2013},
volume = {2},
number = {2},
pages = {e27},
month = feb
}

@article{Staab:2013hv,
author = {Staab, A and Rook, E and Maliepaard, M and Aarons, L and Benson, C},
title = {{Modeling and Simulation in Clinical Pharmacology and Dose Finding}},
journal = {Nat Commun},
year = {2013},
volume = {2},
number = {2},
pages = {e29},
month = feb
}

@article{Visser:2013fy,
author = {Visser, S A G and Manolis, E and Danhof, M and Kerbusch, T},
title = {{Modeling and Simulation at the Interface of Nonclinical and Early Clinical Drug Development}},
journal = {Nat Commun},
year = {2013},
volume = {2},
number = {2},
pages = {e30--},
month = feb
}

@article{Knights:2013dr,
author = {Knights, J and Chanda, P and Sato, Y and Kaniwa, N and Saito, Y and Ueno, H and Zhang, A and Ramanathan, M},
title = {{Vertical Integration of Pharmacogenetics in Population PK/PD Modeling: A Novel Information Theoretic Method}},
journal = {Nat Commun},
year = {2013},
volume = {2},
number = {2},
pages = {e25},
month = feb
}

@article{DoldanMartelli:2013bs,
author = {Dold{\'a}n-Martelli, V and Guantes, R and M{\'\i}guez, D G},
title = {{A Mathematical Model for the Rational Design of Chimeric Ligands in Selective Drug Therapies}},
journal = {Nat Commun},
year = {2013},
volume = {2},
number = {2},
pages = {e26--},
month = feb
}

@article{Starbuck:1992de,
author = {Starbuck, Cindy and Lauffenburger, Douglas A},
title = {{Mathematical model for the effects of epidermal growth factor receptor trafficking dynamics on fibroblast proliferation responses}},
journal = {Biotechnology Progress},
year = {1992},
volume = {8},
number = {2},
pages = {132--143},
month = mar
}

@article{Birtwistle:2009bo,
author = {Birtwistle, Marc R and Kholodenko, Boris N},
title = {{Endocytosis and signalling: A meeting with mathematics}},
journal = {Molecular Oncology},
year = {2009},
volume = {3},
number = {4},
pages = {308--320},
month = jul
}

@article{Rinott:2011hz,
author = {Rinott, Ruty and Jaimovich, Ariel and Friedman, Nir},
title = {{Exploring transcription regulation through cell-to-cell variability.}},
journal = {Proc Natl Acad Sci USA},
year = {2011},
volume = {108},
number = {15},
pages = {6329--6334},
month = apr
}

@article{York:1998gg,
author = {York, R D and Yao, H and Dillon, T and Ellig, C L and Eckert, S P and McCleskey, E W and Stork, P J},
title = {{Rap1 mediates sustained MAP kinase activation induced by nerve growth factor.}},
journal = {Nature},
year = {1998},
volume = {392},
number = {6676},
pages = {622--626},
month = apr
}

@article{Marshall:1998hk,
author = {Marshall, C J},
title = {{Signal transduction. Taking the Rap.}},
journal = {Nature},
year = {1998},
volume = {392},
number = {6676},
pages = {553--554},
month = apr
}

@article{Jing:1992up,
author = {Jing, S and Tapley, P and Barbacid, M},
title = {{Nerve growth factor mediates signal transduction through trk homodimer receptors.}},
journal = {Neuron},
year = {1992},
volume = {9},
number = {6},
pages = {1067--1079},
month = dec
}

@article{Wehrman:2007cl,
author = {Wehrman, Tom and He, Xiaolin and Raab, Bill and Dukipatti, Abhiram and Blau, Helen and Garcia, K Christopher},
title = {{Structural and Mechanistic Insights into Nerve Growth Factor Interactions with the TrkA and p75 Receptors}},
journal = {Neuron},
year = {2007},
volume = {53},
number = {1},
pages = {25--38},
month = jan
}

@article{Lemmon:2010bq,
author = {Lemmon, Mark A and Schlessinger, Joseph},
title = {{Cell Signaling by Receptor Tyrosine Kinases}},
journal = {Cell},
year = {2010},
volume = {141},
number = {7},
pages = {1117--1134},
month = jun
}

@article{Anonymous:RduUBSIz,
author = {Barker, Philip A},
title = {{High affinity not in the vicinity?}},
journal = {Neuron},
year = {2007},
volume = {53},
number = {1},
pages = {1--4}
}

@article{Gong:2008fb,
author = {Gong, Yong and Cao, Peng and Yu, Hong-jun and Jiang, Tao},
title = {{Crystal structure of the neurotrophin-3 and p75NTR symmetrical complex}},
journal = {Nature},
year = {2008},
month = jul
}

@webpage{Anonymous:8pA_hnDc,
title = {{The p75 neurotrophin recepto}},
url = {http://www.sciencedirect.com/science/article/pii/S1357272507002105}
}

@article{Vilar:2009uf,
author = {Vilar, Mar{\c c}al and Charalampopoulos, Ioannis and Kenchappa, Rajappa S and Simi, Anastasia and Karaca, Esra and Reversi, Alessandra and Choi, Soyoung and Bothwell, Mark and Mingarro, Ismael and Friedman, Wilma J},
title = {{Activation of the p75 neurotrophin receptor through conformational rearrangement of disulphide-linked receptor dimers}},
journal = {Neuron},
year = {2009},
volume = {62},
number = {1},
pages = {72--83}
}

@article{Feng:2010bb,
author = {Feng, Dan and Kim, Taeho and {\"O}zkan, Engin and Light, Matthew and Torkin, Risa and Teng, Kenneth K and Hempstead, Barbara L and Garcia, K Christopher},
title = {{Molecular and Structural Insight into proNGF Engagement of p75NTR and Sortilin}},
journal = {J Mol Biol},
year = {2010},
volume = {396},
number = {4},
pages = {967--984},
month = mar
}

@article{Clewes:2008ck,
author = {Clewes, Oliver and Fahey, Mark S and Tyler, Sue J and Watson, Judy J and Seok, Heon and Catania, Caterina and Cho, Kwangwook and Dawbarn, David and Allen, Shelley J},
title = {{HUMAN PRONGF: BIOLOGICAL EFFECTS AND BINDING PROFILES AT TRKA, P75 NTRAND SORTILIN}},
journal = {Journal of Neurochemistry},
year = {2008},
month = sep
}

@article{Ceni:vy,
author = {Ceni, Claire and Kommaddi, Reddy Peera and Thomas, Rhalena and Vereker, Emily and Liu, Xiaoyang and McPherson, Peter S and Ritter, Brigitte and Barker, Philip A},
title = {{The p75NTR intracellular domain generated by neurotrophin-induced receptor cleavage potentiates Trk signaling}},
journal = {jcs.biologists.org}
}

@article{Iacaruso:2011vv,
author = {Iacaruso, Mar{\'\i}a Florencia and Galli, Soledad and Mart{\'\i}, Marcelo and Villalta, Jorge Ignacio and Estrin, Dar{\'\i}o Ariel and Jares-Erijman, Elizabeth Andrea and Pietrasanta, L{\'\i}a Isabel},
title = {{Structural Model for p75 NTR--TrkA Intracellular Domain Interaction: A Combined FRET and Bioinformatics Study}},
journal = {J Mol Biol},
year = {2011},
volume = {414},
number = {5},
pages = {681--698}
}

@article{Fobian:2009id,
author = {Fobian, Kristina and Owczarek, Sylwia and Budtz, Christian and Bock, Elisabeth and Berezin, Vladimir and Pedersen, Martin V},
title = {{Peptides derived from the solvent-exposed loops 3 and 4 of BDNF bind TrkB and p75 NTRreceptors and stimulate neurite outgrowth and survival}},
journal = {Journal of Neurochemistry},
year = {2009},
pages = {NA--NA}
}

@article{Simi:2010dm,
author = {Simi, Anastasia and Ib{\'a}{\~n}ez, Carlos F},
title = {{Assembly and activation of neurotrophic factor receptor complexes}},
journal = {Journal of Neurochemistry},
year = {2010},
pages = {NA--NA}
}

@article{Esposito:2001gn,
author = {Esposito, D and Patel, P and Stephens, R M and Perez, P and Chao, M V and Kaplan, D R and Hempstead, B L},
title = {{The cytoplasmic and transmembrane domains of the p75 and Trk A receptors regulate high affinity binding to nerve growth factor.}},
journal = {J Biol Chem},
year = {2001},
volume = {276},
number = {35},
pages = {32687--32695},
month = aug
}

@article{Ross:1998cn,
author = {Ross, Gregory M and Shamovsky, Igor L and Lawrance, Gail and Solc, Mark and Dostaler, Suzanne M and Weaver, Donald F and Riopelle, Richard J},
title = {{Reciprocal modulation of TrkA and p75NTR affinity states is mediated by direct receptor interactions}},
journal = {Eur J Neurosci},
year = {1998},
volume = {10},
number = {3},
pages = {890--898},
month = mar
}

@article{Makkerh:2005jh,
author = {Makkerh, Joe P S and Ceni, Claire and Auld, Daniel S and Vaillancourt, Fran{\c c}ois and Dorval, Genevieve and Barker, Philip A},
title = {{p75 neurotrophin receptor reduces ligand-induced Trk receptor ubiquitination and delays Trk receptor internalization and degradation}},
journal = {EMBO Reports},
year = {2005},
volume = {6},
number = {10},
pages = {936--941},
month = oct
}

@article{Howe:2003ky,
author = {Howe, Charles L and Mobley, William C},
title = {{Signaling endosome hypothesis: A cellular mechanism for long distance communication}},
journal = {Journal of Neurochemistry},
year = {2003},
volume = {58},
number = {2},
pages = {207--216}
}

@article{Markevich:2006fy,
author = {Markevich, Nick I and Tsyganov, Mikhail A and Hoek, Jan B and Kholodenko, Boris N},
title = {{Long-range signaling by phosphoprotein waves arising from bistability in protein kinase cascades}},
journal = {Mol Syst Biol},
year = {2006},
volume = {2},
month = nov
}

@article{Howe:2001wj,
author = {Howe, C L and Valletta, J S and Rusnak, A S and Mobley, W C},
title = {{NGF signaling from clathrin-coated vesicles: evidence that signaling endosomes serve as a platform for the Ras-MAPK pathway.}},
journal = {Neuron},
year = {2001},
volume = {32},
number = {5},
pages = {801--814},
month = dec
}

@article{Wu:2009cr,
author = {Wu, Chengbiao and Cui, Bianxiao and He, Lingmin and Chen, Liang and Mobley, William C},
title = {{The coming of age of axonal neurotrophin signaling endosomes.}},
journal = {J Proteomics},
year = {2009},
volume = {72},
number = {1},
pages = {46--55},
month = feb
}

@article{MacPhee:1997js,
author = {MacPhee, I J},
title = {{Brain-derived Neurotrophic Factor Binding to the p75 Neurotrophin Receptor Reduces TrkA Signaling While Increasing Serine Phosphorylation in the TrkA Intracellular Domain}},
journal = {Journal of Biological Chemistry},
year = {1997},
volume = {272},
number = {38},
pages = {23547--23551},
month = sep
}

@article{Corominas:2007em,
author = {Corominas, M and Roncero, C and Ribases, M and Castells, X and Casas, M},
title = {{Brain-derived neurotrophic factor and its intracellular signaling pathways in cocaine addiction.}},
journal = {Neuropsychobiology},
year = {2007},
volume = {55},
number = {1},
pages = {2--13}
}

@article{Kaplan:2000cl,
author = {Kaplan, David R and Miller, Freda D},
title = {{Neurotrophin signal transduction in the nervous system}},
journal = {Current Opinion in Neurobiology},
year = {2000},
volume = {10},
number = {3},
pages = {381--391},
month = jun
}

@article{Anonymous:a258vym5,
title = {{JCI - Small molecule BDNF mimetics activate TrkB signaling and prevent neuronal degeneration in rodents}},
journal = {jci.org}
}

@article{Bibel:1999ba,
author = {Bibel, M},
title = {{Biochemical and functional interactions between the neurotrophin receptors trk and p75NTR}},
journal = {Nat Commun},
year = {1999},
volume = {18},
number = {3},
pages = {616--622},
month = feb
}

@article{Nagahara:2011ie,
author = {Nagahara, Alan H and Tuszynski, Mark H},
title = {{Potential therapeutic uses of BDNF in neurological and psychiatric disorders.}},
journal = {Nature reviews Drug discovery},
year = {2011},
volume = {10},
number = {3},
pages = {209--219},
month = mar
}

@article{Atwal:2000un,
author = {Atwal, J K and Massie, B and Miller, F D and Kaplan, D R},
title = {{The TrkB-Shc site signals neuronal survival and local axon growth via MEK and P13-kinase.}},
journal = {Neuron},
year = {2000},
volume = {27},
number = {2},
pages = {265--277},
month = aug
}

@article{Segal:2003gs,
author = {Segal, Rosalind A},
title = {{S ELECTIVITY INN EUROTROPHINS IGNALING: Theme and Variations}},
journal = {Annu. Rev. Neurosci.},
year = {2003},
volume = {26},
number = {1},
pages = {299--330},
month = mar
}

@article{Squinto:1991ul,
author = {Squinto, S P and Stitt, T N and Aldrich, T H and Davis, S and Bianco, S M and Radziejewski, C and Glass, D J and Masiakowski, P and Furth, M E and Valenzuela, D M},
title = {{trkB encodes a functional receptor for brain-derived neurotrophic factor and neurotrophin-3 but not nerve growth factor.}},
journal = {Cell},
year = {1991},
volume = {65},
number = {5},
pages = {885--893},
month = may
}

@article{Klein:1991ec,
author = {Klein, R{\"u}diger and Nanduri, Venkata and Jing, Shuqian and Lamballe, Fabienne and Tapley, Peter and Bryant, Sherri and Cordon-Cardo, Carlos and Jones, Kevin R and Reichardt, Louis F and Barbacid, Mariano},
title = {{The trkB tyrosine protein kinase is a receptor for brain-derived neurotrophic factor and neurotrophin-3}},
journal = {Cell},
year = {1991},
volume = {66},
number = {2},
pages = {395--403},
month = jul
}

@article{Roux:2001ca,
author = {Roux, P P},
title = {{The p75 Neurotrophin Receptor Activates Akt (Protein Kinase B) through a Phosphatidylinositol 3-Kinase-dependent Pathway}},
journal = {Journal of Biological Chemistry},
year = {2001},
volume = {276},
number = {25},
pages = {23097--23104},
month = apr
}

@article{Zheng:2008hz,
author = {Zheng, J and Shen, W H and Lu, T J and Zhou, Y and Chen, Q and Wang, Z and Xiang, T and Zhu, Y C and Zhang, C and Duan, S and Xiong, Z Q},
title = {{Clathrin-dependent Endocytosis Is Required for TrkB-dependent Akt-mediated Neuronal Protection and Dendritic Growth}},
journal = {Journal of Biological Chemistry},
year = {2008},
volume = {283},
number = {19},
pages = {13280--13288},
month = feb
}

@article{Nykjaer:2005iu,
author = {Nykjaer, Anders and Willnow, Thomas E and Petersen, Claus Munck},
title = {{p75NTR -- live or let die}},
journal = {Current Opinion in Neurobiology},
year = {2005},
volume = {15},
number = {1},
pages = {49--57},
month = feb
}

@article{Lad:2003bz,
author = {Lad, Shivanand P and Peterson, Daniel A and Bradshaw, Ralph A and Neet, Kenneth E},
title = {{Individual and combined effects of TrkA and p75NTR nerve growth factor receptors. A role for the high affinity receptor site.}},
journal = {J Biol Chem},
year = {2003},
volume = {278},
number = {27},
pages = {24808--24817},
month = jul
}

@article{Arevalo:2004iu,
author = {Arevalo, Juan Carlos and Yano, Hiroko and Teng, Kenneth K and Chao, Moses V},
title = {{A unique pathway for sustained neurotrophin signaling through an ankyrin-rich membrane- spanning protein}},
journal = {Sci STKE},
year = {2004},
volume = {2004},
number = {240},
pages = {tw240--tw240},
month = jun
}

@article{Chang:2004fp,
author = {Chang, Mi-Sook and Arevalo, Juan Carlos and Chao, Moses V},
title = {{Ternary complex with Trk, p75, and an ankyrin-rich membrane spanning protein.}},
journal = {J. Neurosci. Res.},
year = {2004},
volume = {78},
number = {2},
pages = {186--192},
month = oct
}

@article{He:2004iy,
author = {He, Xiao-Lin and Garcia, K Christopher},
title = {{Structure of nerve growth factor complexed with the shared neurotrophin receptor p75.}},
journal = {Science},
year = {2004},
volume = {304},
number = {5672},
pages = {870--875},
month = may
}

@article{Krippendorff:2009cz,
author = {Krippendorff, Ben-Fillippo and Kuester, Katharina and Kloft, Charlotte and Huisinga, Wilhelm},
title = {{Nonlinear pharmacokinetics of therapeutic proteins resulting from receptor mediated endocytosis.}},
journal = {J Pharmacokinet Pharmacodyn},
year = {2009},
volume = {36},
number = {3},
pages = {239--260},
month = jun
}

@article{Toni:2013gw,
author = {Toni, Tina and Tidor, Bruce},
title = {{Combined Model of Intrinsic and Extrinsic Variability for Computational Network Design with Application to Synthetic Biology}},
journal = {PLoS Comput Biol},
year = {2013},
volume = {9},
number = {3},
pages = {e1002960},
month = mar
}

@article{Hempstead:1991df,
author = {Hempstead, B L and Martin-Zanca, D and Kaplan, D R and Parada, L F and Chao, M V},
title = {{High-affinity NGF binding requires coexpression of the trk proto-oncogene and the low-affinity NGF receptor.}},
journal = {Nature},
year = {1991},
volume = {350},
number = {6320},
pages = {678--683},
month = apr
}

@article{Mahadeo:1994vd,
author = {Mahadeo, D and Kaplan, L and Chao, M V and Hempstead, B L},
title = {{High affinity nerve growth factor binding displays a faster rate of association than p140trk binding. Implications for multi-subunit polypeptide receptors.}},
journal = {J Biol Chem},
year = {1994},
volume = {269},
number = {9},
pages = {6884--6891},
month = mar
}

@article{Verge:vv,
author = {Verge, V M and Merlio, J P and Grondin, J and Ernfors, P and Persson, H and Riopelle, R J and Hokfelt, T and Richardson, P M},
title = {{Colocalization of NGF binding sites, trk mRNA, and low-affinity NGF receptor mRNA in primary sensory neurons: responses to injury and infusion of NGF}},
journal = {The Journal of Neuroscience},
year = {1992},
volume = {12},
number = {10},
pages = {4011--4022},
month = jan
}

@article{Holtzman:1992dv,
author = {Holtzman, David M and Li, Yiwen and Parada, Luis F and Kinsman, Stephen and Chen, Chu-Kuang and Valletta, Janice S and Zhou, Jie and Long, Joseph B and Mobley, William C},
title = {{p140trk mRNA marks NGF-responsive forebrain neurons: Evidence that trk gene expression is induced by NGF}},
journal = {Neuron},
year = {1992},
volume = {9},
number = {3},
pages = {465--478},
month = sep
}

@article{Lim:2013wm,
author = {Lim, Wendell A and Lee, Connie M and Tang, Chao},
title = {{Design Principles of Regulatory Networks: Searching for the Molecular Algorithms of the Cell}},
journal = {Mol Cell},
year = {2013},
volume = {49},
number = {2},
pages = {202--212}
}

@article{Avraham:2010im,
author = {Avraham, Roi and Sas-Chen, Aldema and Manor, Ohad and Steinfeld, Israel and Shalgi, Reut and Tarcic, Gabi and Bossel, Noa and Zeisel, Amit and Amit, Ido and Zwang, Yaara and Enerly, Espen and Russnes, Hege G and Biagioni, Francesca and Mottolese, Marcella and Strano, Sabrina and Blandino, Giovanni and Borresen-Dale, Anne-Lise and Pilpel, Yitzhak and Yakhini, Zohar and Segal, Eran and Yarden, Yosef},
title = {{EGF Decreases the Abundance of MicroRNAs That Restrain Oncogenic Transcription Factors}},
journal = {Science Signaling},
year = {2010},
volume = {3},
number = {124},
pages = {ra43},
month = jun
}

@article{Gaspar:2012jg,
author = {Gaspar, Rog{\'e}rio and Aksu, Buket and Cuine, Alain and Danhof, Meindert and Takac, Milena Jadrijevic-Mladar and Linden, Hans H and Link, Andreas and Muchitsch, Eva-Maria and Wilson, Clive G and {\"O}hrngren, Per and Dencker, Lennart},
title = {{Towards a European Strategy for Medicines Research (2014--2020): The EUFEPS Position Paper on Horizon 2020}},
journal = {European Journal of Pharmaceutical Sciences},
year = {2012},
volume = {47},
number = {5},
pages = {979--987},
month = dec
}

@article{vanderGraaf:2013kg,
author = {van der Graaf, P H},
title = {{What Pharmacometricians (Should) Do}},
journal = {	CPT: Pharmacometrics {\&} Systems Pharmacology},
year = {2013},
volume = {2},
number = {5},
pages = {e41--},
month = may
}

@article{Rogers:2013bk,
author = {Rogers, M and Lyster, P and Okita, R},
title = {{NIH Support for the Emergence of Quantitative and Systems Pharmacology}},
journal = {	CPT: Pharmacometrics {\&} Systems Pharmacology},
year = {2013},
volume = {2},
number = {4},
pages = {e37--},
month = apr
}

@article{Abernethy:2011ki,
author = {Abernethy, D R and Woodcock, J and Lesko, L J},
title = {{Pharmacological Mechanism-Based Drug Safety Assessment and Prediction}},
journal = {Clin Pharmacol Ther},
year = {2011},
volume = {89},
number = {6},
pages = {793--797},
month = apr
}

@article{Stojanovic:2003cz,
author = {Stojanovic, Milan N and Stefanovic, Darko},
title = {{A deoxyribozyme-based molecular automaton}},
journal = {Nat Biotechnol},
year = {2003},
volume = {21},
number = {9},
pages = {1069--1074},
month = aug
}

@article{Benenson:2004bd,
author = {Benenson, Yaakov and Gil, Binyamin and Ben-Dor, Uri and Adar, Rivka and Shapiro, Ehud},
title = {{An autonomous molecular computer for logical control of gene expression.}},
journal = {Nature},
year = {2004},
volume = {429},
number = {6990},
pages = {423--429},
month = may
}

@article{Benenson:2012hz,
author = {Benenson, Yaakov},
title = {{Synthetic biology with RNA: progress report.}},
journal = {Curr Opin Chem Biol},
year = {2012},
volume = {16},
number = {3-4},
pages = {278--284},
month = aug
}

@article{Benenson:2012cz,
author = {Benenson, Yaakov},
title = {{Biomolecular computing systems: principles, progress and potential}},
journal = {Nat Rev Genet},
year = {2012},
volume = {13},
number = {7},
pages = {455--468},
month = jun
}

@article{Schneider:2013iq,
author = {Schneider, Hans-Christoph and Klabunde, Thomas},
title = {{Understanding drugs and diseases by systems biology?}},
journal = {Bioorganic {\&} Medicinal Chemistry Letters},
year = {2013},
volume = {23},
number = {5},
pages = {1168--1176},
month = mar
}

@article{Lucks:2011vx,
author = {Lucks, Julius B and Qi, Lei and Mutalik, Vivek K and Wang, Denise and Arkin, Adam P},
title = {{Versatile RNA-sensing transcriptional regulators for engineering genetic networks}},
journal = {Proceedings of the {\ldots}},
year = {2011}
}

@article{Greber:2008hb,
author = {Greber, David and El-Baba, Marie Daoud and Fussenegger, Martin},
title = {{Intronically encoded siRNAs improve dynamic range of mammalian gene regulation systems and toggle switch.}},
journal = {Nucleic Acids Res},
year = {2008},
volume = {36},
number = {16},
pages = {e101},
month = sep
}

@article{Auslander:2013jv,
author = {Ausl{\"a}nder, Simon and Fussenegger, Martin},
title = {{From gene switches to mammalian designer cells: present and future prospects.}},
journal = {Trends Biotechnol},
year = {2013},
volume = {31},
number = {3},
pages = {155--168},
month = mar
}

@article{Ye:2013jn,
author = {Ye, Haifeng and Charpin-El Hamri, Ghislaine and Zwicky, Katharina and Christen, Matthias and Folcher, Marc and Fussenegger, Martin},
title = {{Pharmaceutically controlled designer circuit for the treatment of the metabolic syndrome.}},
journal = {Proc Natl Acad Sci USA},
year = {2013},
volume = {110},
number = {1},
pages = {141--146},
month = jan
}

@article{Folcher:2012jj,
author = {Folcher, Marc and Fussenegger, Martin},
title = {{Synthetic biology advancing clinical applications.}},
journal = {Curr Opin Chem Biol},
year = {2012},
volume = {16},
number = {3-4},
pages = {345--354},
month = aug
}

@article{Weber:2012ha,
author = {Weber, Wilfried and Fussenegger, Martin},
title = {{Emerging biomedical applications of synthetic biology.}},
journal = {Nat Rev Genet},
year = {2012},
volume = {13},
number = {1},
pages = {21--35},
month = jan
}

@article{Stelling:2004ed,
author = {Stelling, J{\"o}rg and Sauer, Uwe and Szallasi, Zoltan and Doyle, III, Francis J and Doyle, John},
title = {{Robustness of Cellular Functions}},
journal = {Cell},
year = {2004},
volume = {118},
number = {6},
pages = {675--685},
month = sep
}

@incollection{Gilbert:1970ww,
author = {Gilbert, W and M{\"u}ller-Hill, B},
title = {{The Lactose Operon}},
year = {1970},
editor = {Beckwith, J and Zipser, D},
pages = {93--110},
publisher = {Cold Spring Harbor Lab Press, Plainview, NY},
month = may
}

@incollection{Delcroix:2004hn,
author = {Delcroix, Jean-Dominique and Valletta, Janice and Wu, Chenbiao and Howe, Charles L and Lai, Chun-Fai and Cooper, John D and Belichenko, Pavel V and Salehi, Ahmad and Mobley, William C},
title = {{Trafficking the NGF signal: implications for normal and degenerating neurons}},
year = {2004},
pages = {1--23},
publisher = {Elsevier}
}

@incollection{Leisner:2011gi,
author = {Leisner, Madeleine and Bleris, Leonidas and Lohmueller, Jason and Xie, Zhen and Benenson, Yaakov},
title = {{MicroRNA Circuits for Transcriptional Logic}},
booktitle = {springerprotocols.com},
year = {2011},
pages = {169--186},
publisher = {Humana Press},
address = {Totowa, NJ},
month = oct
}

@article{Loewer:2011cd,
author = {Loewer, Alexander and Lahav, Galit},
title = {{We are all individuals: causes and consequences of non-genetic heterogeneity in mammalian cells.}},
journal = {Curr. Opin. Genet. Dev.},
year = {2011},
volume = {21},
number = {6},
pages = {753--758},
month = dec
}

@article{Rosenfeld:2002tc,
author = {Rosenfeld, Nitzan and Elowitz, Michael B and Alon, Uri},
title = {{Negative autoregulation speeds the response times of transcription networks.}},
journal = {J Mol Biol},
year = {2002},
volume = {323},
number = {5},
pages = {785--793},
month = nov
}

@article{Marks:2006bu,
author = {Marks, Kevin M and Nolan, Garry P},
title = {{Chemical labeling strategies for cell biology.}},
journal = {Nat Methods},
year = {2006},
volume = {3},
number = {8},
pages = {591--596},
month = aug
}

@article{Milligan:2013ft,
author = {Milligan, P A and Brown, M J and Marchant, B and Martin, S W and van der Graaf, P H and Benson, N and Nucci, G and Nichols, D J and Boyd, R A and Mandema, J W and Krishnaswami, S and Zwillich, S and Gruben, D and Anziano, R J and Stock, T C and Lalonde, R L},
title = {{Model-based drug development: a rational approach to efficiently accelerate drug development.}},
journal = {Clin Pharmacol Ther},
year = {2013},
volume = {93},
number = {6},
pages = {502--514},
month = jun
}

@article{Riggs:2012kt,
author = {Riggs, M M and Bennetts, M and van der Graaf, P H and Martin, S W},
title = {{Integrated Pharmacometrics and Systems Pharmacology Model-Based Analyses to Guide GnRH Receptor Modulator Development for Management of Endometriosis}},
journal = {	CPT: Pharmacometrics {\&} Systems Pharmacology},
year = {2012},
volume = {1},
number = {9},
pages = {e11},
month = oct
}

@article{Roblitz:2013in,
author = {R{\"o}blitz, Susanna and St{\"o}tzel, Claudia and Deuflhard, Peter and Jones, Hannah M and Azulay, David-Olivier and van der Graaf, Piet H and Martin, Steven W},
title = {{A mathematical model of the human menstrual cycle for the administration of GnRH analogues.}},
journal = {J Theor Biol},
year = {2013},
volume = {321},
pages = {8--27},
month = mar
}

@article{Stappenbeck:2009koa,
author = {Stappenbeck, T S and Miyoshi, H},
title = {{The Role of Stromal Stem Cells in Tissue Regeneration and Wound Repair}},
journal = {Science},
year = {2009},
volume = {324},
number = {5935},
pages = {1666--1669},
month = jun
}

@article{Singh:2009jz,
author = {Singh, Abhyudai and Hespanha, Joao P and Hespanha, Joao P},
title = {{Optimal feedback strength for noise suppression in autoregulatory gene networks}},
journal = {Biophys J},
year = {2009},
volume = {96},
number = {10},
pages = {4013--4023},
month = may
}

@article{Anonymous:hGsd_wtw,
title = {{Supplementary material Friedman PNAS 2011}}
}

@article{Samoilov:2006ft,
author = {Samoilov, Michael S and Arkin, Adam P},
title = {{Deviant effects in molecular reaction pathways.}},
journal = {Nat Biotechnol},
year = {2006},
volume = {24},
number = {10},
pages = {1235--1240},
month = oct
}

@article{Mukherji:2011cz,
author = {Mukherji, Shankar and Ebert, Margaret S and Zheng, Grace X Y and Tsang, John S and Sharp, Phillip A and van Oudenaarden, Alexander},
title = {{MicroRNAs can generate thresholds in target gene expression.}},
journal = {Nat Genet},
year = {2011},
volume = {43},
number = {9},
pages = {854--859},
month = sep
}

@booklet{Mukherji:2010vt,
title = {{Robustness and Tunability in Biological Networks}},
author = {Mukherji, Shankar and {Harvard University--MIT Division of Health Sciences and Technology}},
year = {2010}
}

@article{Franks:2011di,
author = {Franks, Stephen},
title = {{When should an insulin sensitizing agent be used in the treatment of polycystic ovary syndrome?}},
journal = {Clin. Endocrinol. (Oxf)},
year = {2011},
volume = {74},
number = {2},
pages = {148--151},
month = feb
}

@article{Fowler:2011ej,
author = {Fowler, Paul A and Anderson, Richard A and Saunders, Philippa T and Kinnell, Hazel and Mason, J Ian and Evans, Dean B and Bhattacharya, Siladitya and Flannigan, Samantha and Franks, Stephen and Monteiro, Ana and O'Shaughnessy, Peter J},
title = {{Development of steroid signaling pathways during primordial follicle formation in the human fetal ovary.}},
journal = {J. Clin. Endocrinol. Metab.},
year = {2011},
volume = {96},
number = {6},
pages = {1754--1762},
month = jun
}

@article{Neganova:2007bl,
author = {Neganova, Irina and Al-Qassab, Hind and Heffron, Helen and Selman, Colin and Choudhury, Agharul I and Lingard, Steven J and Diakonov, Ivan and Patterson, Michael and Ghatei, Mohammad and Bloom, Stephen R and Franks, Stephen and Huhtaniemi, Ilpo and Hardy, Kate and Withers, Dominic J},
title = {{Role of central nervous system and ovarian insulin receptor substrate 2 signaling in female reproductive function in the mouse.}},
journal = {Biol. Reprod.},
year = {2007},
volume = {76},
number = {6},
pages = {1045--1053},
month = jun
}

@article{Bies:2008fr,
author = {Bies, R R and Gastonguay, M R and Schwartz, S L},
title = {{Mathematics for Understanding Disease}},
journal = {Clin Pharmacol Ther},
year = {2008},
volume = {83},
number = {6},
pages = {904--908},
month = mar
}

@article{Zhdanov:2008tp,
author = {Zhdanov, VP},
title = {{Kinetic oscillations in the expression of messenger RNA, regulatory protein, and nonprotein coding RNA}},
journal = {Chemical Physics Letters},
year = {2008}
}

@article{Fussenegger:2000dv,
author = {Fussenegger, M and Morris, R P and Fux, C and Rimann, M and von Stockar, B and Thompson, C J and Bailey, J E},
title = {{Streptogramin-based gene regulation systems for mammalian cells.}},
journal = {Nat Biotechnol},
year = {2000},
volume = {18},
number = {11},
pages = {1203--1208},
month = nov
}

@article{Zhdanov:2009kq,
author = {Zhdanov, Vladimir P},
title = {{Conditions of appreciable influence of microRNA on a large number of target mRNAs.}},
journal = {Mol Biosyst},
year = {2009},
volume = {5},
number = {6},
pages = {638--643},
month = jun
}

@article{Milo:2010vc,
author = {Milo, R and Jorgensen, P and Moran, U and Weber, G and Springer, M},
title = {{BioNumbers--the database of key numbers in molecular and cell biology}},
journal = {Nucleic Acids Res},
year = {2009},
volume = {38},
number = {Database},
pages = {D750--D753},
month = dec
}

@article{Berg:2010fx,
author = {Berg, J M and Rogers, M E and Lyster, P M},
title = {{Systems Biology and Pharmacology}},
journal = {Clin Pharmacol Ther},
year = {2010},
volume = {88},
number = {1},
pages = {17--19},
month = jul
}

@article{Hansen:2012hh,
author = {Hansen, J and Iyengar, R},
title = {{Computation as the Mechanistic Bridge Between Precision Medicine and Systems Therapeutics}},
journal = {Clin Pharmacol Ther},
year = {2012},
volume = {93},
number = {1},
pages = {117--128},
month = dec
}

@article{He:2011ce,
author = {He, John Cijiang and Chuang, Peter Y and Ma'ayan, Avi and Iyengar, Ravi},
title = {{Systems biology of kidney diseases}},
journal = {Kidney Int},
year = {2011},
volume = {81},
number = {1},
pages = {22--39},
month = aug
}

@article{Zhao:tr,
author = {Zhao, Shan and Iyengar, Ravi},
title = {{Systems Pharmacology: Network Analysis to Identify Multiscale Mechanisms of Drug Action}},
journal = {http://dx.doi.org/10.1146/annurev-pharmtox-010611-134520}
}

@webpage{Anonymous:xEAZHjcI,
title = {{Lu_JMathBiol_2012.pdf}},
url = {http://www.bison.ethz.ch/Publications/archive/Lu_JMathBiol_2012.pdf}
}

@article{Balazsi:2011bw,
author = {Bal{\'a}zsi, G{\'a}bor and van Oudenaarden, Alexander and Collins, James J},
title = {{Cellular decision making and biological noise: from microbes to mammals.}},
journal = {Cell},
year = {2011},
volume = {144},
number = {6},
pages = {910--925},
month = mar
}

@article{Sedivy:1999ig,
author = {Sedivy, John M and Kolch, Walter and Yeung, Kam and Seitz, Thomas and Li, Shengfeng and Janosch, Petra and McFerran, Brian and Kaiser, Christian and Fee, Frances and Katsanakis, Kostas D and Rose, David W and Mischak, Harald},
title = {{Suppression of Raf-1 kinase activity and MAP kinase signalling by RKIP}},
journal = {Nature},
year = {1999},
volume = {401},
number = {6749},
pages = {173--177},
month = sep
}

@article{vanKampen:1976wn,
author = {van Kampen, NG},
title = {{The expansion of the master equation}},
journal = {Adv Chem Phys},
year = {1976},
volume = {34},
pages = {245--308}
}

@article{Zeng:2008cq,
author = {Zeng, Lingchun and Imamoto, Akira and Rosner, Marsha Rich},
title = {{Raf kinase inhibitory protein (RKIP): A physiological regulator and future therapeutic target}},
journal = {Expert Opin. Ther. Targets},
year = {2008},
volume = {12},
number = {10},
pages = {1275--1287},
month = oct
}

@phdthesis{vanDerMerwe:2004tj,
author = {van Der Merwe, R},
title = {{Sigma-point Kalman filters for probabilistic inference in dynamic state-space models}},
year = {2004},
address = {Oregon Health {\&} Science University},
month = jun
}

@article{Hill:2011ea,
author = {Hill, Ray},
title = {{Blocking the effects of NGF as a route to safe and effective pain relief--fact or fancy?}},
journal = {Pain},
year = {2011},
volume = {152},
number = {10},
pages = {2200--2201},
month = oct
}

@article{Whichard:2011fa,
author = {Whichard, Zakary L and Motter, Adilson E and Stein, Peter J and Corey, Seth J},
title = {{Slowly produced microRNAs control protein levels.}},
journal = {J Biol Chem},
year = {2011},
volume = {286},
number = {6},
pages = {4742--4748},
month = feb
}

@article{Rosenfeld:2007kl,
author = {Rosenfeld, Nitzan and Young, Jonathan W and Alon, Uri and Swain, Peter S and Elowitz, Michael B},
title = {{Accurate prediction of gene feedback circuit behavior from component properties.}},
journal = {Mol Syst Biol},
year = {2007},
volume = {3},
pages = {143}
}

@article{Voliotis:2012jp,
author = {Voliotis, Margaritis and Bowsher, Clive G},
title = {{The magnitude and colour of noise in genetic negative feedback systems.}},
journal = {Nucleic Acids Res},
year = {2012},
volume = {40},
number = {15},
[truncated: 94,017 more chars]
